# Supplementary material for: Foodborne antibiotics enrich human gut microbiota with pathogens producing extended-spectrum β-lactamases and carbapenemases
Source: ISME J. 2026 Jan 26;20(1):wrag008. doi: 10.1093/ismejo/wrag008 (PMC12915577; doi:10.1093/ismejo/wrag008)
Supplement: Martak_et_al_Supplementary_Table_1_wrag008 [file martak_et_al_supplementary_table_1_wrag008.xlsx]

## Sheet: Feuil1
Strain characteristics							Antibiotic Minimal Inhibitory Concentration (mg/L)																			Resistance determinants to						bla gene qPCR target reference (Thermo Fisher Scientific)	fimH qPCR oligonucleotides (5'-3')
Species	Sequence type (MLST scheme)	Phylo-group	fimH type	b-lactamase(s) with an extended spectrum (location : pl., plasmid; chr., chromosome)	Origin (Country)	NCBI Accession number	Ciprofloxacin	Enrofloxacin	Danofloxacin	Norfloxacin	Ofloxacin	Erythromycine	Tylosin	Tetracycline	Oxytetracycline	Chlortetracycline	Doxycycline	Trimethoprim	Cotrimoxazole	Sulfadiazine	Sulfadimidine	Sulfachlorpyridazine	Sulfadimethoxine	Chloramphenicol		Fluoroquinolones	Macrolides	Tetracyclines	Sulfonamides	Trimethoprim	Phenicols		Forward primer	Reverse primer	internal probe
Escherichia coli	ST131 (Achtman)	B2	30	CTX-M-15 (pl.)	Wastewater (Switzerland)	SAMN40992282	32	64	64	128	16	32	160	4	4	8	1	0.5	≤ 0.25	128	256	128	1,024	16		S83L/D87N (GyrA), E84V/S80I (ParC), I529L (ParE)	-	-	-	-		Ba04646149_s1	ACGGGGCTACAACAAAAGTT	TCCATCCTGTGCATATTCGC	[FAM]-CGTATCGATGTCTTGACGCCGGA-[BHQ1]
	ST10 (Achtman)	A	215	CTX-M-15 (chr.)	Clinical (France)	SAMN35343737	128	128	128	>128	64	>256	1,280	256	>256	128	64	>128	128	>2,048	>2,048	512	>2,048	64		S83L/D87N (GyrA), S80I (ParC), S458A (ParE), aac(6')-Ib-cr5	mphA	tet(A), tet(B)	sul3	dfrA14	catB3, floR, cmlA1	Ba04646149_s1
	ST131 (Achtman)	B2	30	CTX-M-27 (chr.)	Clinical (France)	SAMN35343794	32	32	64	128	32	>256	160	128	256	16	0.5	>128	<0.25	64	256	128	1,024	8		S83L/D87N (GyrA), S80I/E84V (ParC), I529L (ParE)	-	-	-	-	-	Ba04646127_s1
	ST141 (Achtman)	B2	5	CTX-M-14 (chr.)	Clinical (France)	SAMN35343869	0.008	0.06	0.06	0.06	0.06	64	320	4	4	4	1	≤0.5	<0.25	64	256	128	128	16		-	-	-	-	-	-	Ba04646127_s1
	ST38 (Achtman)	D	5	CTX-M-14 (chr.), DHA-1 (chr.)	Clinical (France)	SAMN35343756	0.125	0.5	0.25	0.25	0.5	>256	320	256	>256	128	32	>128	2	128	1,024	128	>2,048	16		qnrB4	mphA	tet(D)	sul1	dfrA1	-	Ba04646127_s1
	ST88 (Achtman)	A	303	CTX-M-1 (chr.)	Clinical (France)	SAMN35343780	16	32	64	64	32	128	640	256	>256	128	64	>128	128	>2,048	>2,048	512	>2,048	64		S83L/D87N (GyrA), S80I (ParC), S458A (ParE)	mphA	tet(B)	sul1, sul2	dfrA36	floR	Ba07922409_po
	ST12 (Achtman)	B2	5	OXA-48 (pl.)	Clinical (France)	SAMN40992283	0.008	0.06	0.06	0.03	0.06	128	640	64	256	64	16	>128	128	>2,048	>2,048	1,024	>2,048	16		-	mphB	tet(A)	sul1, sul2	dfrA1	-	Ba04646138_s1
	ST127 (Achtman)	B2	2	OXA-48 (pl.)	Clinical (France)	SAMN40992284	0.008	0.03	0.06	0.015	0.06	32	160	8	128	4	1	≤0.5	<0.25	64	256	64	128	16		-	-	-	-	-	-	Ba04646138_s1
	ST410 (Achtman)	C	24	NDM-1 (pl.), CTX-M-15 (pl.), CMY-2 (chr.)	Clinical (France)	SAMN40992285	128	128	128	>128	16	>256	320	256	>256	128	64	>128	128	>2,048	>2,048	1,024	>2,048	16		S83L/D87N (GyrA), S80I/E84V (ParC), S458A (ParE)	mphA	tet(B)	sul1, sul2	dfrA17	catB3	Ba04931076_s1
	ST48 (Achtman)	A	34	IMP-1 (pl.)	Clinical (France)	SAMN40992286	0.125	2	1	0.5	1	32	160	1	>256	128	1	>128	64	>2,048	>2,048	512	>2,048	16		qnrB6	-	-	sul1	dfrB	cmlA5	Ba04646131_s1
Klebsiella pneumoniae	ST307 (Pasteur)	-	-	CTX-M-15 (pl.), SHV-28 (chr.)	Clinical (France)	SAMN40992287	64	32	35	128	32	128	640	16	>256	128	4	>128	>128	>2,048	>2,048	1,024	>2,048	32		S83I (GyrA), S80I (ParC), qnrB1, oqxA, oqxB19, aac(6')-Ib-cr5	-	-	sul2	dfrA14	catB3	Ba04646149_s1
	ST107 (Pasteur)	-	-	CTX-M-9 (pl.), TEM-24 (pl.)	Clinical (France)	SAMN40992288	4	8	8	8	16	>256	1,280	128	>256	128	32	>128	>128	>2,048	>2,048	1,024	>2,048	>256		S83F (GyrA), qnrA1, oqxA10. oqxB5	-	tet(A)	sul1, sul2	dfrA1, dfrA16	catA1, floR	Ba04646127_s1
	ST45 (Pasteur)	-	-	OXA-48 (pl.), CTX-M-14 (pl.)	Clinical (France)	SAMN40992289	0.015	0.06	0.125	0.06	0.125	128	1280	4	4	4	2	>128	>128	>2,048	>2,048	1,024	>2,048	16		oqxA11, oqxB19	-	-	sul1	dfrA15	-	Ba04646138_s1
	ST20 (Pasteur)	-	-	NDM-1 (pl.), CTX-M-15 (pl.), SHV-187 (chr.)	Clinical (France)	SAMN40992290	2	2	2	8	2	256	2560	8	8	8	2	>128	>128	>2,048	>2,048	1,024	>2,048	16		qnrB1, aac(6')-Ib-cr5	-	-	sul2	dfrA14	catB3	Ba04931076_s1
	ST636 (Pasteur)	-	-	VIM-1 (pl.)	Clinical (France)	SAMN40992291	0.5	2	4	4	2	>256	1280	4	128	16	2	>128	>128	>2,048	>2,048	1,024	>2,048	16		qnrS1, oqxA, oqxB	mphA	-	sul1	dfrA14	catB2	Ba04646155_s1
	ST11 (Pasteur)	-	-	KPC-3 (pl.), CTX-M-15 (pl.), DHA-1 (pl.)	Clinical (France)	SAMN40992292	>128	128	64	>128	128	>256	1280	16	16	16	16	>128	>128	>2,048	>2,048	2,048	>2,048	128		S83 (GyrA), S80I (ParC), qnrB1, qnrB4, oqxA, oqxB, aac(6')-Ib-cr5	mphA	-	sul1, sul2	dfrA14	catB3	Ba04646152_s1
Enterobacter hormaechei (E. cloacae complex)	ST114 (PubMLST)	-	-	CTX-M-15 (pl.)	Clinical (France)	SAMN40992293	64	32	64	>128	32	>256	1,280	128	>256	64	16	>128	>128	>2,048	>2,048	1,024	>2,048	64		S80I (ParC), qnrB1, oqxA, oqxB, aac(6')-Ib-cr5	-	tet(A)	sul1, sul2	dfrA1, dfrA14	catA1, catB3	Ba04646149_s1
	ST78 (PubMLST)	-	-	CTX-M-14 (pl.)	Clinical (France)	SAMN40992294	2	8	8	4	8	256	1,280	8	>256	16	8	>128	0.5	64	1,024	32	>2,048	32		qnrS1, oqxA, oqxB	-	-	-	dfrA14	-	Ba04646127_s1
	ST171 (PubMLST)	-	-	NDM-1 (pl.), CTX-M-15 (chr.)	Clinical (France)	SAMN40992295	64	32	64	128	32	256	1,280	32	64	32	4	>128	0.5	64	512	32	1,024	32		S83I (GyrA), S80I (ParC), qnrB1, oqxA, oqxB, aac(6')-Ib-cr5	-	tet(A)	-	dfrA14	catB3	Ba04931076_s1
	ST133 (PubMLST)	-	-	OXA-48 (pl.)	Clinical (France)	SAMN40992296	0.008	0.25	0.06	0.125	0.06	256	1,280	2	4	8	32	>128	>128	>2,048	>2,048	1,024	>2,048	32		oqxA, oqxB	-	-	sul2	dfrA14	-	Ba04646138_s1
	ST171 (PubMLST)	-	-	KPC-3 (pl.)	Clinical (France)	SAMN11638198	32	64	64	>128	32	>256	2,560	32	16	16	16	>128	>128	>2,048	>2,048	1,024	>2,048	32		S83F (GyrA), S80I (ParC), oqxA, oqxB	-	-	sul2	dfrA14	-	Ba04646152_s1
Acinetobacter baumannii	ST2 (Pasteur)	-	-	OXA-23 (pl.)	Clinical (France)	SAMN40992297	64	32	64	>128	32	>256	320	>256	>256	128	32	64	64	>2,048	>2,048	1,024	>2,048	256		S81L (GyrA), S84L (ParC)	mphE, msrE	tet(B)	sul1	-	catB8	Ba04646139_s1
	ST578 (Pasteur)	-	-	OXA-23 (pl.), OXA-58 (chr.)	Clinical (France)	SAMN40992298	64	16	64	>128	16	>256	320	256	128	64	8	16	32	>2,048	>2,048	2,048	>2,048	>256		S81L (GyrA), S84L (ParC)	mphE, msrE	tet(X3)	sul2	-	floR	Ba04646139_s1
	ST537 (Pasteur)	-	-	OXA-24 (pl.)	Clinical (France)	SAMN40992299	32	32	128	>128	32	64	640	64	32	16	4	16	16	>2,048	>2,048	2,048	>2,048	256		S81L (GyrA), S84W (ParC)	-	-	sul2	-	-	Ba04646118_s1
	ST821 (Pasteur)	-	-	NDM-1 (pl.), OXA-420 (pl.)	Clinical (France)	SAMN40992300	64	16	64	>128	32	64	640	8	8	4	0.5	>128	128	>2,048	>2,048	>2,048	>2,048	64		S81L (GyrA), S84L (ParC)	-	tet(B)	sul2	dfrA20	catB8	Ba04931076_s1
Pseudo-monas aeruginosa	ST235 (PubMLST)	-	-	VIM-1 (pl.)	Clinical (Ivory Coast)	SAMN40992301	16	128	64	128	128	>256	320	128	64	64	32	>128	>128	>2,048	>2,048	>2,048	>2,048	>256		T83I (GyrA)	-	-	sul1	-	catB7, cmlA5	Ba04646155_s1
	ST244 (PubMLST)	-	-	IMP-1 (pl.)	Clinical (France)	SAMN40992302	32	>128	>128	128	64	256	640	>256	>256	>256	128	>128	>128	>2,048	>2,048	>2,048	>2,048	>256		T83I (GyrA), S87L (ParC)	-	tet(C)	sul1	-	catB7	Ba04646131_s1
	ST235 (PubMLST)	-	-	IMP-19 (chr.)	Clinical (France)	SAMN40992303	64	>128	128	128	128	>256	320	64	>256	256	16	>128	>128	>2,048	>2,048	>2,048	>2,048	128		T83I/D87Y (GyrA), S87L (ParC)	-	-	sul1	dfrB1	catB7	Ba04646116_s1
