# Supplementary material for: Foodborne antibiotics enrich human gut microbiota with pathogens producing extended-spectrum β-lactamases and carbapenemases
Source: ISME J. 2026 Jan 26;20(1):wrag008. doi: 10.1093/ismejo/wrag008 (PMC12915577; doi:10.1093/ismejo/wrag008)
Supplement: Martak_et_al_Supplementary_Table_2_wrag008 [file martak_et_al_supplementary_table_2_wrag008.xlsx]

## Sheet: Sheet1. Summary_File_Reads
Sample	#Reads	#Bases	Mean Read Length	Q20%	Q30%	Mean Q
C1-0-CFU-1_S306_R1_001	133 860	33 541 210	251	96.82	91.01	35
C1-0-CFU-1_S306_R2_001	133 860	33 592 632	251	95.61	89.61	35
C1-0-CFU-2_S307_R1_001	137 677	34 493 403	251	96.8	90.98	35
C1-0-CFU-2_S307_R2_001	137 677	34 542 775	251	95.53	89.4	35
C1-0-CFU-3_S308_R1_001	141 959	35 568 648	251	96.76	90.93	35
C1-0-CFU-3_S308_R2_001	141 959	35 620 674	251	95.58	89.54	35
C10-0-CFU-1_S309_R1_001	139 262	34 886 998	251	96.82	91.04	35
C10-0-CFU-1_S309_R2_001	139 262	34 936 856	251	95.49	89.31	35
C10-0-CFU-2_S310_R1_001	132 762	33 259 810	251	95.71	88.6	35
C10-0-CFU-2_S310_R2_001	132 762	33 307 515	251	95.97	90.07	35
C10-0-CFU-3_S311_R1_001	135 632	33 984 263	251	96.96	91.32	36
C10-0-CFU-3_S311_R2_001	135 632	34 032 373	251	95.87	90.05	35
C0-0-CFU-1_S312_R1_001	135 074	33 849 766	251	92.46	82.06	34
C0-0-CFU-1_S312_R2_001	135 074	33 897 474	251	96.19	90.11	35
C0-0-CFU-2_S313_R1_001	134 943	33 815 387	251	92.3	81.79	34
C0-0-CFU-2_S313_R2_001	134 943	33 863 029	251	96.77	91.36	36
C0-0-CFU-3_S314_R1_001	140 420	35 190 513	251	88.88	75.83	33
C0-0-CFU-3_S314_R2_001	140 420	35 228 192	251	84.39	69.72	31
C100-0-CFU-1_S318_R1_001	141 403	35 428 611	251	94.82	86.84	35
C100-0-CFU-1_S318_R2_001	141 403	35 473 360	251	95.92	89.94	35
C100-0-CFU-2_S319_R1_001	140 175	35 132 642	251	93.82	84.76	34
C100-0-CFU-2_S319_R2_001	140 175	35 179 219	251	96.39	90.7	35
C100-0-CFU-3_S320_R1_001	141 515	35 460 883	251	96.66	90.71	35
C100-0-CFU-3_S320_R2_001	141 515	35 506 352	251	95.59	89.57	35
C50-0-CFU-1_S315_R1_001	130 918	32 801 966	251	96.8	91.08	35
C50-0-CFU-1_S315_R2_001	130 918	32 847 644	251	95.48	89.38	35
C50-0-CFU-2_S316_R1_001	139 340	34 919 365	251	96.49	90.29	35
C50-0-CFU-2_S316_R2_001	139 340	34 968 189	251	95.67	89.53	35
C50-0-CFU-3_S317_R1_001	136 205	34 122 339	251	96.07	89.43	35
C50-0-CFU-3_S317_R2_001	136 205	34 169 605	251	95.56	89.31	35
MI-negK-309_S321_R1_001	682	129 847	190	97.24	91.83	36
MI-negK-309_S321_R2_001	682	130 957	192	95.8	90.02	35
MI-posK-917_S322_R1_001	131 702	33 001 580	251	96.78	90.94	35
MI-posK-917_S322_R2_001	131 702	33 041 332	251	95.55	89.47	35
Meta-2A_S303_R1_001	136 027	34 074 717	250	97.02	91.4	36
Meta-2A_S303_R2_001	136 027	34 115 585	251	95.66	89.59	35
Meta-2B_S304_R1_001	134 981	33 830 352	251	96.79	91.01	35
Meta-2B_S304_R2_001	134 981	33 868 354	251	95.53	89.57	35
Meta-2C_S305_R1_001	140 305	35 162 048	251	96.82	91.01	35
Meta-2C_S305_R2_001	140 305	35 201 295	251	95.7	89.7	35
	#Reads	#Bases	Mean Read Length	Q20%	Q30%	Mean Q
Min	682	129 847	190	84.39	69.72	31
Max	141 959	35 620 674	251	97.24	91.83	36
Average	130 242	32 654 444	248	95.43	88.72	35
Median	136 116	34 118 962	251	95.84	89.82	35
Sum	5 209 684	1 306 177 760	NA	NA	NA	NA
Count	40

## Sheet: Sheet2. Summary dada2
	input	filtered	denoisedF	denoisedR	merged	nonchim	nonchim/input
C1-0-CFU-1_S306	131482	112649	111610	111584	106138	99836	0.759313
C1-0-CFU-2_S307	135250	115574	114481	114697	109138	103630	0.766211
C1-0-CFU-3_S308	139370	118926	117857	117856	112489	105819	0.759267
C10-0-CFU-1_S309	136821	116868	115860	115962	110520	104560	0.76421
C10-0-CFU-2_S310	130634	110646	109635	109694	103742	98004	0.750218
C10-0-CFU-3_S311	133311	115245	114144	114204	107918	101180	0.758977
C0-0-CFU-1_S312	132935	96777	95570	95894	89596	85097	0.64014
C0-0-CFU-2_S313	132852	97242	96122	96323	90454	86355	0.650009
C0-0-CFU-3_S314	134392	30563	29811	29664	27281	26208	0.195012
C100-0-CFU-1_S318	139049	114249	113052	113174	106568	100237	0.720875
C100-0-CFU-2_S319	138064	110730	109627	109672	103405	98042	0.71012
C100-0-CFU-3_S320	138911	118517	117353	117482	111152	104797	0.754418
C50-0-CFU-1_S315	128414	109697	108665	108685	103172	97819	0.761747
C50-0-CFU-2_S316	137098	116992	116031	116090	110423	105084	0.766488
C50-0-CFU-3_S317	133851	113279	112075	112220	105666	99359	0.74231
Meta-2A_S303	133452	114932	113927	113973	106517	96260	0.721308
Meta-2B_S304	132353	112912	111693	111950	104634	95253	0.719689
Meta-2C_S305	137798	118652	117771	117599	110507	99506	0.722115
MI-negK-309_S321	660	407	385	394	381	381
MI-posK-917_S322	129317	110342	109177	109437	102577	92228

## Sheet: Sheet3. ASVs counts
	C1-0-CFU-1_S306	C1-0-CFU-2_S307	C1-0-CFU-3_S308	C10-0-CFU-1_S309	C10-0-CFU-2_S310	C10-0-CFU-3_S311	C0-0-CFU-1_S312	C0-0-CFU-2_S313	C0-0-CFU-3_S314	C100-0-CFU-1_S318	C100-0-CFU-2_S319	C100-0-CFU-3_S320	C50-0-CFU-1_S315	C50-0-CFU-2_S316	C50-0-CFU-3_S317	Meta-2A_S303	Meta-2B_S304	Meta-2C_S305	MI-negK-309_S321	MI-posK-917_S322
ASV_16S_1	9897	10638	10848	10144	9490	10628	8449	9452	3052	9298	10533	10961	9116	9967	10969	852	688	679	0	57
ASV_16S_2	12701	11633	11731	11489	9668	10011	8904	9587	2738	6772	6983	5912	8994	10066	7957	1137	1042	966	0	165
ASV_16S_3	6676	6028	6548	6556	5971	6319	6096	5891	2872	6478	6650	6954	5780	5924	6399	6509	7521	8609	0	4749
ASV_16S_4	3452	2906	3351	3280	2782	3075	2675	2885	532	3050	2503	3840	3202	2963	3718	4313	5005	5017	0	5516
ASV_16S_5	3080	3012	3440	3296	3598	3736	3077	3828	999	3365	3825	3678	2942	2952	2991	3728	3151	3547	0	3511
ASV_16S_6	1570	5292	4661	4075	4912	2753	3339	3255	616	7614	5307	4065	4775	5169	3092	0	0	0	0	0
ASV_16S_7	3734	3021	3267	3257	2959	3122	2650	2877	1158	3023	3177	3343	3005	3564	3495	3757	3554	4150	0	1416
ASV_16S_8	2758	2496	2561	2624	2251	2454	2398	2408	1356	2558	2656	2830	2254	2135	2702	1953	2816	3273	0	2190
ASV_16S_9	1765	3583	3722	3352	2925	3581	2899	1872	689	3312	3762	4093	3153	3479	3629	0	0	0	0	0
ASV_16S_10	1981	1929	2095	1897	1847	1965	1720	1580	526	1877	2082	2058	1953	2302	1993	3640	3430	3804	0	2091
ASV_16S_11	1156	1255	1338	1181	1243	1237	1037	1204	528	1096	1211	1219	1034	1343	1163	4698	4318	4759	0	7455
ASV_16S_12	1284	1264	1344	1314	1280	1322	996	1268	506	1094	1302	1215	1014	1547	1184	3569	3275	3671	0	2113
ASV_16S_13	2317	2334	1763	2139	2344	2293	1543	1367	495	2352	2147	2427	2223	2218	2329	29	116	46	0	0
ASV_16S_14	961	909	934	901	1028	919	991	883	269	1039	982	985	895	807	1008	5118	5125	5102	0	1418
ASV_16S_15	2963	2095	2594	2975	3613	2089	2617	1779	496	547	680	511	2360	1013	988	102	107	95	0	0
ASV_16S_16	1231	930	991	1160	1020	1153	944	916	273	1077	993	1268	944	973	1102	3911	3433	3953	0	73
ASV_16S_17	1738	1524	1559	1524	1341	1407	1237	1196	488	1471	1494	1657	1537	1829	1611	1163	1178	1196	0	168
ASV_16S_18	1375	1206	1305	1388	1180	1264	1208	1083	655	1286	1373	1437	1098	1210	1283	1178	1662	1935	0	1274
ASV_16S_19	841	737	731	759	665	768	619	647	195	714	762	833	645	605	788	2626	2252	2500	0	5681
ASV_16S_20	432	865	870	946	917	1114	830	740	224	1020	1044	1155	917	1081	983	2032	1869	1766	0	3263
ASV_16S_21	616	556	588	612	644	633	614	582	198	666	578	677	502	532	599	3542	3759	3682	0	806
ASV_16S_22	799	1108	1507	706	822	665	787	1263	303	1372	1064	2174	1677	1191	938	0	0	0	0	0
ASV_16S_23	523	1056	1232	849	779	1057	671	767	435	497	719	1310	249	778	720	1106	1029	1114	0	683
ASV_16S_24	693	721	681	742	717	711	619	646	284	770	786	853	758	756	741	1544	1239	1285	0	966
ASV_16S_25	826	696	791	724	652	775	582	663	202	733	757	757	726	837	792	1171	1092	1175	0	1422
ASV_16S_26	761	825	906	817	863	950	662	835	204	757	937	958	562	800	772	425	409	443	0	877
ASV_16S_27	556	644	717	753	739	882	571	757	161	693	859	816	618	674	634	635	563	565	0	1718
ASV_16S_28	542	1644	1306	1171	698	1336	1288	967	514	141	372	535	373	1157	1116	0	0	0	0	0
ASV_16S_29	463	537	516	552	554	561	415	468	0	534	545	659	503	524	489	956	832	822	0	3061
ASV_16S_30	715	826	771	637	729	691	519	656	139	804	933	754	825	1271	632	563	575	491	0	54
ASV_16S_31	732	699	747	675	656	698	605	603	343	708	649	669	620	652	634	581	751	799	0	388
ASV_16S_32	242	719	659	726	683	794	623	563	280	791	670	483	667	646	517	973	999	904	0	110
ASV_16S_33	1096	1806	796	694	788	734	588	1066	262	716	999	810	453	396	610	0	0	0	0	0
ASV_16S_34	372	342	417	337	384	318	344	314	0	413	392	329	321	348	379	789	779	837	0	4233
ASV_16S_35	373	727	977	774	1055	796	436	759	200	938	533	852	1187	817	517	0	0	0	0	0
ASV_16S_36	357	316	338	297	271	356	277	260	100	283	319	349	275	290	280	1233	1086	1153	0	3014
ASV_16S_37	497	796	736	731	643	489	736	1022	0	1003	887	744	736	780	646	0	0	0	0	0
ASV_16S_38	336	386	484	453	579	581	457	610	0	519	622	551	441	451	408	406	340	387	0	1713
ASV_16S_39	134	108	112	157	110	93	128	92	40	144	136	109	122	117	146	1934	1936	1915	0	1761
ASV_16S_40	598	718	769	667	601	747	606	0	0	618	664	714	683	820	758	0	0	0	0	0
ASV_16S_41	822	681	713	786	680	769	0	0	0	891	801	728	584	737	662	0	0	0	0	0
ASV_16S_42	413	305	434	357	339	338	279	288	82	362	364	401	326	385	321	1176	1068	1099	0	426
ASV_16S_43	282	0	691	643	751	667	620	563	125	774	560	600	661	865	663	0	0	0	0	0
ASV_16S_44	458	440	409	438	417	432	336	369	367	394	418	495	353	451	460	502	501	558	0	628
ASV_16S_45	245	179	200	209	254	228	221	245	0	256	240	197	207	197	216	1351	1379	1329	0	1039
ASV_16S_46	970	1107	561	478	420	513	314	564	138	942	594	421	376	255	422	0	0	0	0	0
ASV_16S_47	795	410	482	660	576	435	755	714	203	563	211	307	295	748	563	0	0	0	0	28
ASV_16S_48	281	325	323	383	357	403	303	261	70	347	395	403	357	329	324	583	590	560	0	576
ASV_16S_49	412	380	393	380	363	403	348	369	207	373	377	406	348	318	393	349	458	583	0	246
ASV_16S_50	522	456	336	494	505	430	355	271	73	679	452	520	576	531	542	0	12	0	0	0
ASV_16S_51	186	219	263	223	192	250	185	172	90	279	268	290	318	199	231	1096	992	875	0	339
ASV_16S_52	484	503	440	414	531	510	339	287	0	543	462	552	490	554	509	0	0	0	0	26
ASV_16S_53	558	439	387	466	449	368	352	265	106	448	400	486	477	636	476	0	0	0	0	0
ASV_16S_54	266	316	337	304	348	343	233	273	0	370	331	362	288	396	305	396	318	349	0	772
ASV_16S_55	286	334	397	466	372	442	169	312	70	541	664	475	744	518	368	42	41	39	0	0
ASV_16S_56	371	298	299	293	336	338	281	217	79	373	292	357	304	271	339	611	515	545	0	118
ASV_16S_57	636	329	336	437	444	689	351	240	140	449	271	430	546	320	409	0	0	0	0	0
ASV_16S_58	272	249	258	290	281	301	226	213	82	307	272	354	248	247	325	632	569	565	0	35
ASV_16S_59	415	302	310	364	401	380	297	235	58	380	326	429	376	541	425	0	0	0	0	0
ASV_16S_60	162	190	201	145	174	198	210	149	0	216	177	201	149	175	213	781	793	820	0	213
ASV_16S_61	271	492	389	261	383	329	200	310	76	247	460	549	272	343	540	2	0	0	0	0
ASV_16S_62	166	144	175	141	174	104	150	255	69	189	147	183	137	172	160	568	549	592	0	933
ASV_16S_63	217	199	209	200	216	266	181	172	0	236	248	307	220	234	224	682	535	540	0	62
ASV_16S_64	151	172	186	163	158	138	117	138	65	150	145	223	173	164	150	572	525	554	0	983
ASV_16S_65	375	261	282	271	247	315	209	275	100	272	257	297	225	294	296	271	301	228	0	38
ASV_16S_66	234	229	222	235	208	245	182	195	0	224	272	250	194	263	239	283	258	268	0	599
ASV_16S_67	252	273	256	252	234	259	184	250	0	221	266	303	163	207	214	203	186	165	0	606
ASV_16S_68	323	185	294	212	272	308	286	236	134	359	346	365	397	299	386	29	29	17	0	0
ASV_16S_69	159	124	128	117	114	156	89	141	0	126	132	161	99	112	122	557	461	489	0	1113
ASV_16S_70	241	247	224	464	261	54	302	155	0	644	415	375	251	353	364	0	0	0	0	0
ASV_16S_71	434	164	215	222	143	281	243	196	66	473	420	380	315	415	241	41	23	29	0	0
ASV_16S_72	337	295	272	312	239	197	205	236	0	379	395	366	287	375	238	0	0	0	0	0
ASV_16S_73	0	0	0	873	0	0	0	0	0	0	0	62	1709	885	461	0	0	0	0	0
ASV_16S_74	209	462	398	346	352	340	298	288	181	114	200	152	170	278	180	0	0	0	0	0
ASV_16S_75	217	155	122	109	153	146	139	89	37	159	146	186	143	186	190	685	523	484	0	0
ASV_16S_76	152	318	392	226	234	283	172	189	0	263	269	380	377	322	233	0	0	0	0	0
ASV_16S_77	165	182	181	196	190	192	173	158	56	255	190	172	210	237	216	333	275	311	0	0
ASV_16S_78	197	383	281	471	224	206	235	263	0	134	225	180	246	328	257	0	0	0	0	0
ASV_16S_79	262	177	261	339	227	212	416	325	0	362	108	155	121	316	321	0	0	0	0	0
ASV_16S_80	147	310	303	267	286	312	179	169	0	312	291	264	229	240	289	0	0	0	0	0
ASV_16S_81	158	200	160	135	147	187	184	173	35	216	250	255	139	138	169	265	248	247	0	220
ASV_16S_82	193	178	188	196	152	196	142	155	49	206	189	225	197	190	197	236	196	221	0	37
ASV_16S_83	114	110	93	108	83	92	78	91	0	80	79	88	82	135	107	645	601	681	0	28
ASV_16S_84	345	134	189	335	276	197	173	197	57	290	205	224	197	200	207	0	0	0	0	0
ASV_16S_85	138	201	194	248	214	139	245	197	0	346	225	289	196	301	291	0	0	0	0	0
ASV_16S_86	121	161	187	171	192	221	103	154	0	208	156	155	135	222	150	168	167	176	0	287
ASV_16S_87	386	237	0	216	0	291	0	0	0	294	443	447	201	380	191	0	0	0	0	0
ASV_16S_88	150	123	96	126	112	86	75	95	0	98	107	92	113	127	118	420	370	395	0	333
ASV_16S_89	167	211	193	141	172	139	135	179	0	232	243	167	187	321	148	121	114	78	0	48
ASV_16S_90	0	259	286	127	189	341	238	234	118	110	155	257	127	259	222	0	0	14	0	0
ASV_16S_91	0	0	20	557	78	100	9	0	0	0	26	0	1147	601	337	0	0	0	0	0
ASV_16S_92	170	202	138	194	131	93	139	159	0	366	295	232	226	306	213	0	0	0	0	0
ASV_16S_93	108	170	144	170	167	168	151	133	0	198	154	122	161	151	128	259	216	241	0	0
ASV_16S_94	164	133	148	130	150	194	132	137	36	155	175	180	160	110	132	242	186	214	0	26
ASV_16S_95	139	113	147	118	112	131	101	120	0	163	131	126	110	148	153	166	168	171	0	474
ASV_16S_96	82	110	98	103	96	113	72	90	36	111	97	115	112	90	99	121	149	139	0	882
ASV_16S_97	121	89	105	103	76	120	93	91	0	129	100	153	97	175	150	246	187	205	0	394
ASV_16S_98	102	165	163	116	143	219	107	154	51	138	184	151	45	205	147	111	121	123	0	145
ASV_16S_99	121	122	126	92	97	80	107	112	0	106	86	63	138	162	114	286	295	276	0	163
ASV_16S_100	145	192	161	196	177	130	145	130	0	168	178	242	162	279	217	0	0	0	0	0
ASV_16S_101	248	16	295	239	53	255	80	233	0	0	165	192	84	253	386	0	0	0	0	0
ASV_16S_102	145	138	186	147	160	189	0	0	0	149	172	162	147	157	126	149	118	178	0	121
ASV_16S_103	171	127	108	94	113	149	86	63	28	125	134	122	46	68	82	248	345	260	0	42
ASV_16S_104	90	84	130	71	82	109	0	78	0	74	87	67	76	116	81	363	340	367	0	191
ASV_16S_105	165	115	139	155	122	125	122	156	71	168	144	227	192	158	179	50	53	47	0	0
ASV_16S_106	109	68	90	79	92	96	0	78	0	64	96	85	81	110	101	362	348	460	0	0
ASV_16S_107	114	224	243	148	107	213	191	0	0	0	0	441	66	0	221	75	118	72	0	0
ASV_16S_108	239	227	198	69	116	68	177	97	0	220	191	186	158	131	96	0	18	0	0	0
ASV_16S_109	0	0	32	0	0	66	65	56	0	0	0	0	28	0	33	589	670	583	0	33
ASV_16S_110	56	59	32	47	57	0	0	0	28	62	72	61	35	82	27	440	526	514	0	0
ASV_16S_111	0	0	0	236	0	0	0	0	0	386	317	263	220	383	237	0	0	0	0	0
ASV_16S_112	199	144	98	121	126	137	87	104	23	163	144	171	176	144	195	0	0	0	0	0
ASV_16S_113	160	113	124	131	134	109	117	113	0	165	110	205	210	146	179	0	0	0	0	0
ASV_16S_114	141	95	96	85	58	90	116	65	95	75	82	117	85	99	92	139	146	129	0	176
ASV_16S_115	100	87	0	95	0	82	0	0	0	0	0	98	0	88	0	231	201	206	0	772
ASV_16S_116	0	268	334	246	73	167	275	164	0	0	0	58	0	194	145	0	0	0	0	0
ASV_16S_117	184	116	147	128	94	130	169	105	0	112	114	248	75	135	154	0	0	0	0	0
ASV_16S_118	167	186	63	121	0	81	57	68	0	80	82	95	86	81	85	126	75	124	0	318
ASV_16S_119	0	0	0	0	0	0	0	0	0	0	0	0	0	0	0	183	136	179	0	1338
ASV_16S_120	0	105	150	154	0	138	180	158	0	139	171	219	196	113	102	0	0	0	0	0
ASV_16S_121	200	97	91	107	89	152	53	80	0	81	139	87	113	97	131	112	93	97	0	0
ASV_16S_122	98	92	90	119	74	106	117	81	0	104	138	119	46	59	112	61	144	0	0	257
ASV_16S_123	139	168	110	136	122	173	55	120	115	82	103	24	140	137	161	0	0	0	0	0
ASV_16S_124	167	151	115	100	163	138	100	79	0	98	110	120	99	178	150	0	0	0	0	0
ASV_16S_125	86	80	88	64	60	82	62	72	21	78	68	77	82	138	71	83	132	105	0	308
ASV_16S_126	92	138	92	118	99	117	116	112	0	173	128	136	119	124	176	0	8	0	0	0
ASV_16S_127	114	74	135	94	69	107	61	97	53	73	81	160	72	83	173	77	88	78	0	25
ASV_16S_128	46	37	40	42	55	82	61	40	0	69	33	61	58	32	60	316	293	188	0	178
ASV_16S_129	68	55	50	50	61	52	39	43	0	46	57	63	46	42	52	297	274	252	0	120
ASV_16S_130	46	43	85	66	25	21	21	65	11	145	24	91	118	51	27	208	191	217	0	170
ASV_16S_131	117	115	78	141	104	157	116	99	0	139	150	105	83	104	95	0	0	0	0	21
ASV_16S_132	68	66	59	66	65	107	62	0	0	86	75	82	61	82	88	216	185	155	0	99
ASV_16S_133	0	0	0	0	0	0	0	0	0	0	0	0	0	0	0	533	544	501	0	26
ASV_16S_134	89	62	70	89	78	79	81	83	30	112	66	63	88	94	102	103	126	115	0	62
ASV_16S_135	151	207	55	46	45	102	92	92	34	69	136	166	62	66	165	27	39	19	0	0
ASV_16S_136	63	54	82	51	69	75	55	57	0	63	63	79	53	92	51	163	169	202	0	36
ASV_16S_137	0	0	0	83	0	0	0	0	0	0	0	0	0	77	0	435	440	436	0	0
ASV_16S_138	114	99	95	103	142	95	69	61	0	95	91	146	94	129	134	0	0	0	0	0
ASV_16S_139	131	96	105	112	61	87	77	101	36	97	102	124	88	99	90	0	32	27	0	0
ASV_16S_140	56	0	0	60	50	51	0	0	0	0	0	62	67	71	56	201	148	144	0	449
ASV_16S_141	105	93	90	80	125	154	72	64	0	86	99	110	101	104	108	0	20	0	0	0
ASV_16S_142	0	0	0	297	0	0	0	0	0	0	0	0	619	293	189	0	0	0	0	0
ASV_16S_143	28	69	36	38	43	35	28	29	0	44	35	40	44	38	36	133	157	123	0	438
ASV_16S_144	35	82	68	74	83	77	73	53	0	75	76	50	65	75	69	151	149	119	0	0
ASV_16S_145	28	36	37	39	24	27	0	0	0	26	37	0	29	30	30	201	204	237	0	365
ASV_16S_146	208	4	58	134	146	20	0	0	0	67	109	301	0	192	79	0	22	0	0	0
ASV_16S_147	48	45	73	48	44	49	43	48	0	50	50	51	50	57	0	101	107	98	0	365
ASV_16S_148	62	104	63	103	69	67	66	60	0	105	78	155	123	94	150	10	17	0	0	0
ASV_16S_149	69	45	66	54	64	54	43	52	0	46	52	74	66	75	42	103	118	147	0	125
ASV_16S_150	66	45	51	51	51	36	33	44	19	63	55	53	34	54	48	184	196	179	0	19
ASV_16S_151	185	52	56	143	54	104	55	33	0	63	102	85	116	105	99	0	0	10	0	0
ASV_16S_152	41	144	0	0	152	15	57	0	0	209	0	0	30	56	0	175	169	142	0	69
ASV_16S_153	86	79	66	60	63	67	0	70	0	78	63	94	73	61	93	119	103	83	0	0
ASV_16S_154	155	154	0	0	58	42	268	50	0	132	82	0	146	68	56	26	0	19	0	0
ASV_16S_155	64	58	75	45	0	0	48	0	0	25	57	53	30	44	61	184	208	176	0	112
ASV_16S_156	35	67	54	56	62	73	54	42	0	79	68	50	71	54	41	106	91	65	0	168
ASV_16S_157	0	0	0	0	0	16	0	0	0	0	0	0	14	23	0	231	286	237	0	372
ASV_16S_158	92	0	98	83	0	0	0	0	0	86	0	68	71	75	0	201	173	230	0	0
ASV_16S_159	90	100	81	101	94	63	0	0	0	95	86	104	84	115	124	0	0	0	0	0
ASV_16S_160	76	62	61	71	69	46	96	55	0	103	68	96	99	81	90	0	0	0	0	0
ASV_16S_161	64	62	74	55	45	63	57	58	21	58	53	71	44	68	84	69	69	53	0	0
ASV_16S_162	103	135	76	66	95	0	96	71	0	0	137	0	76	70	138	0	0	0	0	0
ASV_16S_163	54	62	67	51	50	56	73	49	16	66	38	80	62	56	68	55	74	72	0	8
ASV_16S_164	138	0	73	63	80	145	0	0	0	153	0	162	66	97	72	0	0	0	0	0
ASV_16S_165	72	158	63	20	60	130	0	0	0	61	61	96	136	53	115	0	15	0	0	0
ASV_16S_166	0	0	0	212	0	0	121	142	0	189	72	226	53	0	0	0	0	0	0	0
ASV_16S_167	0	0	0	0	10	0	0	0	0	13	0	0	8	0	0	299	343	331	0	0
ASV_16S_168	45	51	49	37	52	45	62	40	0	56	52	40	42	31	69	82	72	74	0	103
ASV_16S_169	0	107	148	59	69	110	0	0	0	80	0	139	107	110	70	0	0	0	0	0
ASV_16S_170	52	83	53	47	34	45	0	0	0	116	79	54	43	67	47	105	101	72	0	0
ASV_16S_171	89	76	35	44	70	40	49	58	0	72	69	80	51	62	67	43	34	40	0	18
ASV_16S_172	50	30	50	42	42	29	0	0	0	0	0	52	39	39	49	113	124	130	0	201
ASV_16S_173	45	34	48	46	51	57	53	38	0	53	52	51	55	53	45	116	82	90	0	0
ASV_16S_174	58	54	45	60	59	57	77	68	19	82	54	74	77	43	61	32	20	19	0	0
ASV_16S_175	33	30	21	28	30	24	28	24	0	27	26	41	26	27	34	78	80	71	0	311
ASV_16S_176	0	35	30	31	46	45	42	34	0	55	49	37	43	0	43	126	128	125	0	62
ASV_16S_177	28	0	28	22	33	32	25	0	0	29	35	28	26	22	38	163	151	149	0	96
ASV_16S_178	59	35	41	36	45	52	27	44	0	37	35	45	39	29	34	126	113	102	0	0
ASV_16S_179	0	76	77	84	71	97	0	0	0	0	102	76	0	54	72	85	0	97	0	0
ASV_16S_180	57	0	71	48	64	73	0	0	0	0	0	0	55	69	68	157	108	106	0	0
ASV_16S_181	88	43	49	54	62	58	57	40	19	99	45	60	74	62	53	0	0	0	0	0
ASV_16S_182	40	42	54	32	42	56	38	40	0	62	45	58	36	59	45	74	48	56	0	36
ASV_16S_183	84	112	69	0	79	31	76	43	0	49	82	49	51	129	0	0	0	0	0	0
ASV_16S_184	66	45	31	55	53	113	37	37	0	45	55	62	52	74	58	0	25	0	0	8
ASV_16S_185	47	37	69	44	37	67	31	35	23	28	41	68	12	42	98	34	53	37	0	0
ASV_16S_186	0	0	0	0	0	0	0	0	0	0	0	0	0	0	0	198	191	203	0	198
ASV_16S_187	62	52	56	56	64	54	0	52	0	63	53	62	48	99	66	0	0	0	0	0
ASV_16S_188	83	65	47	59	48	96	41	28	0	86	0	67	74	0	63	12	0	9	0	0
ASV_16S_189	62	0	56	44	30	73	0	0	0	0	0	64	0	43	69	58	70	96	0	103
ASV_16S_190	51	40	45	40	28	29	0	0	0	34	25	37	40	36	29	43	49	43	0	166
ASV_16S_191	76	94	73	74	99	0	0	51	20	87	0	0	88	0	56	0	0	0	0	0
ASV_16S_192	55	30	40	41	49	61	44	40	0	64	56	78	38	36	56	14	8	0	0	0
ASV_16S_193	53	20	34	29	26	26	84	77	72	50	39	54	59	31	46	0	0	0	0	0
ASV_16S_194	47	28	34	36	38	59	29	37	0	47	56	51	34	44	31	49	48	29	0	0
ASV_16S_195	48	41	40	47	57	48	0	0	0	36	0	57	38	37	56	51	58	54	0	20
ASV_16S_196	42	37	43	30	0	35	0	0	0	41	52	34	30	50	30	84	81	95	0	0
ASV_16S_197	56	36	30	22	57	26	55	51	0	83	61	47	51	59	42	0	0	0	0	0
ASV_16S_198	0	0	110	0	0	0	0	95	0	140	134	0	0	178	0	0	0	0	0	0
ASV_16S_199	0	0	0	0	60	0	87	0	0	278	0	129	98	0	0	0	0	0	0	0
ASV_16S_200	55	75	0	85	48	0	0	0	0	0	0	111	0	0	87	47	0	72	0	59
ASV_16S_201	31	0	38	0	37	41	0	38	0	0	48	39	0	34	53	86	52	70	0	70
ASV_16S_202	87	72	0	0	0	82	50	0	0	86	0	0	68	97	92	0	0	0	0	0
ASV_16S_203	27	14	11	8	7	12	0	23	0	0	16	24	11	18	19	14	16	13	365	32
ASV_16S_204	0	0	0	0	0	0	0	0	0	0	0	0	0	0	0	111	87	98	0	334
ASV_16S_205	0	0	0	12	7	0	0	0	0	0	0	0	0	16	144	85	98	76	0	189
ASV_16S_206	0	36	48	16	44	42	53	85	0	55	92	67	22	44	18	0	0	0	0	0
ASV_16S_207	28	0	53	46	0	47	46	0	0	0	0	0	63	48	46	76	70	72	0	0
ASV_16S_208	60	77	55	76	0	0	0	0	0	0	51	0	50	87	56	35	47	0	0	0
ASV_16S_209	30	26	35	28	32	36	34	15	0	37	22	31	29	31	18	42	29	38	0	73
ASV_16S_210	0	0	35	49	29	29	0	13	0	15	14	0	0	23	48	123	95	113	0	0
ASV_16S_211	71	67	66	47	53	66	0	0	0	0	36	0	53	64	60	0	0	0	0	0
ASV_16S_212	137	0	45	30	38	154	0	31	0	22	0	93	0	0	0	0	0	0	0	0
ASV_16S_213	0	0	0	0	0	0	0	0	0	0	0	0	0	0	0	83	108	85	0	270
ASV_16S_214	0	89	74	54	75	15	0	0	0	21	0	67	64	77	0	0	0	0	0	0
ASV_16S_215	42	34	36	26	47	46	23	34	0	36	24	49	35	39	40	0	0	19	0	0
ASV_16S_216	0	0	0	0	0	0	0	0	0	0	0	7	0	0	0	31	26	31	0	435
ASV_16S_217	0	0	0	0	0	0	0	0	0	0	0	0	0	0	0	112	177	125	0	104
ASV_16S_218	18	0	0	0	0	0	0	0	0	16	0	0	0	13	0	137	149	167	0	0
ASV_16S_219	34	25	41	40	0	42	23	0	0	0	0	30	47	37	37	52	46	45	0	0
ASV_16S_220	0	0	0	0	0	0	0	0	0	0	0	0	0	0	0	0	0	0	0	493
ASV_16S_221	33	0	131	0	0	0	0	0	0	0	0	0	53	0	22	71	78	70	0	33
ASV_16S_222	0	57	64	19	78	0	40	0	0	30	0	73	35	59	35	0	0	0	0	0
ASV_16S_223	40	22	31	40	28	25	18	26	16	25	32	29	34	41	31	12	13	17	0	0
ASV_16S_224	0	0	0	0	0	0	0	0	0	0	0	0	0	0	0	178	135	163	0	0
ASV_16S_225	0	31	35	0	0	0	0	0	0	0	0	43	0	0	0	0	0	0	0	365
ASV_16S_226	37	37	31	26	37	25	28	25	0	37	43	29	29	27	0	23	32	0	0	0
ASV_16S_227	0	0	0	0	0	0	0	0	0	0	0	0	0	0	0	0	0	0	0	462
ASV_16S_228	35	0	0	34	0	20	24	0	0	0	25	0	40	29	22	0	32	21	0	178
ASV_16S_229	0	49	122	0	0	73	0	0	0	0	58	52	0	0	102	0	0	0	0	0
ASV_16S_230	25	0	130	11	0	41	33	76	0	18	11	38	33	8	20	0	0	0	0	0
ASV_16S_231	35	43	31	21	30	21	28	40	0	39	26	40	25	23	39	0	0	0	0	0
ASV_16S_232	0	0	0	3	0	0	0	0	0	0	0	0	3	0	0	171	141	111	0	0
ASV_16S_233	25	45	9	45	60	78	27	45	0	0	6	61	14	10	0	0	0	0	0	0
ASV_16S_234	0	16	21	23	16	16	24	25	0	29	27	27	23	17	29	39	36	40	0	17
ASV_16S_235	0	0	0	0	0	0	0	0	0	0	0	0	0	0	0	123	159	140	0	0
ASV_16S_236	71	40	0	44	57	0	0	0	0	0	64	0	0	0	59	0	36	0	0	46
ASV_16S_237	15	21	22	20	24	13	0	17	0	21	15	24	17	23	0	46	50	46	0	38
ASV_16S_238	40	36	34	32	28	10	33	0	0	31	26	42	25	33	40	0	0	0	0	0
ASV_16S_239	24	33	29	23	0	0	0	23	0	36	25	34	24	16	41	30	34	31	0	0
ASV_16S_240	0	0	64	0	0	61	0	0	0	0	92	0	72	41	0	0	63	0	0	0
ASV_16S_241	0	0	53	51	36	54	0	0	0	49	0	52	30	0	47	0	0	0	0	15
ASV_16S_242	0	0	0	0	0	0	0	0	0	0	0	0	0	0	0	63	104	59	0	156
ASV_16S_243	0	0	0	0	0	0	0	11	0	0	0	0	38	0	0	80	119	74	0	58
ASV_16S_244	0	0	0	0	0	0	0	0	0	0	0	0	0	0	0	136	118	122	0	0
ASV_16S_245	0	17	0	0	0	96	0	0	0	0	0	12	8	0	0	80	66	95	0	0
ASV_16S_246	22	29	30	32	24	36	0	24	0	46	29	30	28	26	16	0	0	0	0	0
ASV_16S_247	19	25	29	33	24	32	0	37	0	28	19	35	28	33	20	0	0	0	0	0
ASV_16S_248	0	0	22	17	0	20	29	0	0	0	0	31	0	23	19	64	64	70	0	0
ASV_16S_249	25	14	24	20	19	17	21	21	0	29	17	34	15	13	24	0	31	21	0	0
ASV_16S_250	26	30	17	20	23	30	18	21	0	20	23	23	25	37	28	0	0	0	0	0
ASV_16S_251	36	18	18	19	22	20	19	27	0	45	21	0	37	33	18	0	0	0	0	0
ASV_16S_252	0	0	0	32	0	0	0	0	0	0	0	0	40	0	0	88	90	81	0	0
ASV_16S_253	0	0	0	24	0	0	0	0	0	0	0	0	0	0	0	36	38	47	0	184
ASV_16S_254	0	0	0	0	0	0	0	0	0	0	0	0	0	0	0	107	99	108	0	0
ASV_16S_255	30	0	28	25	27	22	18	0	0	29	0	32	0	40	30	0	0	32	0	0
ASV_16S_256	24	28	22	20	20	27	19	0	0	18	23	30	23	22	37	0	0	0	0	0
ASV_16S_257	19	21	19	15	0	0	0	0	0	0	27	25	22	24	24	27	56	33	0	0
ASV_16S_258	0	0	0	0	0	0	0	0	0	0	0	0	0	2	0	22	28	30	0	229
ASV_16S_259	0	0	25	0	0	0	0	0	0	0	0	0	18	0	0	114	68	85	0	0
ASV_16S_260	0	20	16	20	20	24	18	0	0	28	24	17	0	17	17	43	0	39	0	0
ASV_16S_261	0	69	0	0	28	0	49	0	0	66	0	0	43	0	0	46	0	0	0	0
ASV_16S_262	0	0	0	0	20	98	0	0	0	49	0	91	42	0	0	0	0	0	0	0
ASV_16S_263	1	0	36	34	61	0	0	26	0	0	64	74	1	0	0	0	0	0	0	0
ASV_16S_264	0	0	0	0	0	0	0	0	0	0	0	0	0	0	0	0	0	0	0	292
ASV_16S_265	19	0	0	21	28	21	0	0	0	26	20	0	0	23	0	0	0	16	0	116
ASV_16S_266	0	21	0	17	12	21	14	12	0	0	0	12	13	16	24	21	19	23	0	59
ASV_16S_267	0	0	0	0	0	69	65	0	0	0	0	48	0	61	41	0	0	0	0	0
ASV_16S_268	45	0	0	0	14	0	0	66	0	69	0	0	0	0	0	41	0	0	0	48
ASV_16S_269	20	20	17	18	12	22	0	0	0	0	20	13	17	14	13	41	20	35	0	0
ASV_16S_270	13	12	12	12	17	0	0	0	0	22	9	18	17	14	17	31	46	40	0	0
ASV_16S_271	22	23	18	24	19	31	17	0	0	27	18	19	25	18	18	0	0	0	0	0
ASV_16S_272	22	10	12	15	6	27	20	9	0	11	6	27	11	8	12	28	31	22	0	0
ASV_16S_273	0	0	14	0	13	12	0	0	0	0	10	22	11	14	0	15	0	20	0	144
ASV_16S_274	19	16	25	29	0	20	0	17	0	14	0	15	0	15	28	13	22	17	0	24
ASV_16S_275	0	0	1	0	36	36	32	56	0	45	0	25	0	1	0	0	1	41	0	0
ASV_16S_276	0	0	0	0	0	0	0	0	0	0	0	0	0	0	0	93	79	102	0	0
ASV_16S_277	0	0	0	0	0	0	0	0	0	0	0	0	53	51	0	65	0	104	0	0
ASV_16S_278	0	0	0	0	0	0	0	0	0	0	0	0	0	0	0	55	0	48	0	163
ASV_16S_279	23	17	17	23	0	20	0	0	0	16	27	15	31	38	16	0	19	0	0	0
ASV_16S_280	17	29	0	16	24	23	0	0	0	41	28	0	0	38	20	26	0	0	0	0
ASV_16S_281	13	0	0	0	0	0	0	0	0	0	0	0	14	0	0	58	67	84	0	26
ASV_16S_282	0	0	31	0	0	35	0	24	0	0	27	29	25	24	0	39	26	0	0	0
ASV_16S_283	11	16	18	24	0	0	0	0	0	23	0	0	0	12	0	29	36	34	0	55
ASV_16S_284	0	0	0	0	75	98	0	57	25	0	0	0	0	0	0	0	0	0	0	0
ASV_16S_285	0	0	0	0	0	0	0	0	0	0	0	0	0	0	0	0	0	0	0	252
ASV_16S_286	37	19	0	0	0	42	0	0	0	25	30	24	21	29	24	0	0	0	0	0
ASV_16S_287	0	0	0	0	56	64	0	0	0	0	0	62	66	0	0	0	0	0	0	0
ASV_16S_288	17	23	19	17	19	17	0	0	0	25	25	16	0	27	0	14	12	15	0	0
ASV_16S_289	0	32	0	0	0	0	36	0	0	0	29	0	41	72	36	0	0	0	0	0
ASV_16S_290	0	27	17	21	24	27	0	0	0	0	0	0	20	21	16	0	0	0	0	72
ASV_16S_291	0	19	25	10	31	29	0	16	0	10	0	30	0	18	21	0	0	0	0	29
ASV_16S_292	16	19	8	12	8	21	14	18	0	25	14	17	21	15	22	0	0	0	0	0
ASV_16S_293	0	17	30	0	21	0	0	0	0	0	0	36	0	0	0	16	0	0	0	110
ASV_16S_294	30	21	25	28	19	27	18	0	0	21	0	0	19	20	0	0	0	0	0	0
ASV_16S_295	17	14	0	15	13	15	0	10	0	0	0	8	9	14	15	10	11	11	0	64
ASV_16S_296	0	0	0	0	0	0	0	0	0	0	0	0	0	0	0	0	0	0	0	221
ASV_16S_297	33	0	15	0	15	11	0	0	0	0	0	0	0	19	0	35	46	45	0	0
ASV_16S_298	0	0	18	25	0	18	0	0	0	33	0	31	29	0	23	11	0	22	0	0
ASV_16S_299	0	0	19	25	0	0	0	0	0	0	0	0	20	28	0	31	38	43	0	0
ASV_16S_300	14	16	7	10	12	12	22	19	0	11	0	19	8	13	20	9	11	0	0	0
ASV_16S_301	22	20	12	26	12	12	0	16	0	16	15	0	15	17	16	0	0	0	0	0
ASV_16S_302	0	38	0	0	35	0	0	40	0	39	44	0	0	0	0	1	0	1	0	0
ASV_16S_303	21	22	0	16	25	19	16	0	0	19	0	33	0	25	0	0	0	0	0	0
ASV_16S_304	0	0	61	0	0	0	0	0	0	0	0	61	0	0	0	0	72	0	0	0
ASV_16S_305	0	0	55	0	66	0	0	0	0	0	0	0	0	13	0	14	17	16	0	13
ASV_16S_306	0	12	34	36	31	28	0	25	0	0	9	0	9	9	0	0	0	0	0	0
ASV_16S_307	24	19	20	14	20	0	0	0	0	22	0	23	18	18	14	0	0	0	0	0
ASV_16S_308	14	0	0	7	0	0	0	0	0	0	17	20	0	0	16	28	48	41	0	0
ASV_16S_309	0	2	1	2	1	0	82	57	25	1	2	1	0	1	1	4	3	6	0	0
ASV_16S_310	18	27	18	0	0	0	0	0	0	22	0	0	0	0	17	0	18	29	0	39
ASV_16S_311	0	12	15	16	0	23	0	0	0	0	0	19	15	18	25	23	0	21	0	0
ASV_16S_312	26	0	16	0	22	18	0	0	0	0	27	20	19	20	17	0	0	0	0	0
ASV_16S_313	13	15	9	17	0	30	0	16	0	0	0	0	58	0	27	0	0	0	0	0
ASV_16S_314	0	45	0	0	4	0	36	0	0	53	0	0	35	0	0	9	0	0	0	0
ASV_16S_315	13	12	15	12	0	0	15	15	0	0	8	22	8	23	14	0	14	0	0	9
ASV_16S_316	0	0	13	0	26	16	29	0	0	0	0	20	46	30	0	0	0	0	0	0
ASV_16S_317	0	0	0	0	0	0	0	0	0	0	0	0	0	0	0	54	54	56	0	15
ASV_16S_318	0	0	0	0	0	0	0	0	0	0	0	0	0	0	0	0	0	0	0	178
ASV_16S_319	0	0	0	22	0	0	0	0	0	0	0	0	0	0	0	50	40	64	0	0
ASV_16S_320	0	0	0	0	0	0	0	0	0	0	0	0	0	0	0	95	0	81	0	0
ASV_16S_321	38	30	0	0	0	0	0	0	0	0	0	0	0	34	0	20	32	20	0	0
ASV_16S_322	0	0	0	0	0	0	0	0	0	0	173	0	0	0	0	0	0	0	0	0
ASV_16S_323	16	0	14	6	11	12	7	10	0	8	0	12	10	0	14	21	10	19	0	0
ASV_16S_324	0	0	0	0	0	58	0	0	0	44	0	0	65	0	0	0	0	0	0	0
ASV_16S_325	0	0	0	17	11	0	0	0	0	0	16	17	14	21	16	25	0	18	0	11
ASV_16S_326	0	0	0	0	0	0	0	0	0	0	0	4	0	0	6	42	37	47	0	30
ASV_16S_327	12	0	0	0	0	0	0	0	0	0	0	0	0	0	0	55	39	55	0	0
ASV_16S_328	12	8	0	14	0	0	0	0	0	0	10	15	5	10	8	20	37	20	0	0
ASV_16S_329	0	0	0	0	85	0	0	0	0	0	0	74	0	0	0	0	0	0	0	0
ASV_16S_330	18	0	20	19	0	27	0	0	0	0	0	47	0	11	0	0	0	16	0	0
ASV_16S_331	0	0	0	0	0	40	0	0	0	115	0	0	0	0	0	0	0	0	0	0
ASV_16S_332	0	9	0	0	0	0	0	0	0	18	0	19	16	0	0	27	24	40	0	0
ASV_16S_333	0	0	0	0	58	0	0	0	0	0	0	0	0	0	0	0	0	0	0	95
ASV_16S_334	0	0	0	0	0	0	0	0	0	0	0	0	0	0	0	0	0	18	0	133
ASV_16S_335	0	31	0	0	0	0	0	0	0	0	26	0	28	0	0	37	28	0	0	0
ASV_16S_336	0	0	14	7	12	0	8	0	0	0	15	9	0	9	0	21	29	0	0	26
ASV_16S_337	0	0	0	0	0	0	0	0	0	0	0	0	0	0	0	23	40	25	0	60
ASV_16S_338	0	0	0	0	0	0	0	0	0	0	0	0	0	0	0	56	47	41	0	0
ASV_16S_339	0	0	0	0	0	0	0	0	0	0	0	0	0	0	0	47	42	55	0	0
ASV_16S_340	16	0	0	0	0	0	0	0	0	0	0	15	0	0	0	29	42	39	0	0
ASV_16S_341	0	0	0	0	0	0	0	0	0	0	78	38	0	25	0	0	0	0	0	0
ASV_16S_342	0	0	0	0	0	0	0	0	0	0	0	0	0	0	0	0	79	61	0	0
ASV_16S_343	0	0	0	18	13	10	0	0	0	0	26	15	7	25	0	25	0	0	0	0
ASV_16S_344	69	45	0	0	0	0	0	0	0	0	0	0	0	0	0	0	22	0	0	0
ASV_16S_345	0	0	0	0	0	13	0	0	0	0	0	0	0	0	0	0	0	0	0	123
ASV_16S_346	0	0	0	0	0	0	0	0	0	0	0	0	0	0	0	45	49	42	0	0
ASV_16S_347	20	12	0	0	16	0	0	11	0	17	0	0	16	15	0	0	28	0	0	0
ASV_16S_348	8	0	5	32	0	0	0	7	0	26	24	4	0	9	4	6	0	10	0	0
ASV_16S_349	0	0	0	22	18	23	0	0	0	0	0	15	13	18	0	25	0	0	0	0
ASV_16S_350	0	12	11	13	8	24	21	0	0	0	0	10	16	0	12	0	6	0	0	0
ASV_16S_351	0	0	0	0	0	0	0	0	0	0	0	0	0	0	24	41	23	45	0	0
ASV_16S_352	0	0	0	0	0	0	0	0	0	37	0	0	0	0	47	48	0	0	0	0
ASV_16S_353	0	0	0	0	0	0	0	0	0	0	38	0	0	61	0	0	31	0	0	0
ASV_16S_354	0	0	0	0	0	0	0	0	0	0	0	0	0	0	0	0	0	0	0	130
ASV_16S_355	8	15	0	9	10	13	14	7	0	0	13	17	11	0	12	0	0	0	0	0
ASV_16S_356	0	0	0	0	0	9	0	0	0	0	0	0	0	0	0	8	25	15	0	72
ASV_16S_357	0	0	0	0	0	0	0	0	0	0	0	0	0	0	0	0	0	0	0	125
ASV_16S_358	11	14	11	0	13	10	0	0	0	0	0	17	21	10	17	0	0	0	0	0
ASV_16S_359	7	18	16	8	0	12	9	0	0	9	16	10	0	0	19	0	0	0	0	0
ASV_16S_360	0	0	0	0	0	0	0	0	0	0	0	0	0	0	0	0	0	0	0	124
ASV_16S_361	0	0	0	0	0	0	0	0	0	0	0	0	0	0	0	60	63	0	0	0
ASV_16S_362	122	0	0	0	0	0	0	0	0	0	0	0	0	0	0	0	0	0	0	0
ASV_16S_363	0	0	0	0	0	0	0	0	0	0	0	0	0	0	0	46	36	39	0	0
ASV_16S_364	0	0	0	0	0	0	0	0	0	0	0	0	0	0	0	0	0	0	0	120
ASV_16S_365	16	7	0	14	17	0	0	13	0	0	0	5	0	14	8	0	13	12	0	0
ASV_16S_366	10	0	18	0	0	0	0	31	0	14	0	0	0	0	16	0	15	0	0	15
ASV_16S_367	0	0	0	0	0	0	0	0	0	0	0	119	0	0	0	0	0	0	0	0
ASV_16S_368	30	17	0	0	0	24	0	0	0	27	0	0	0	0	19	0	0	0	0	0
ASV_16S_369	7	8	0	7	9	6	15	9	0	0	12	14	15	15	0	0	0	0	0	0
ASV_16S_370	0	0	0	0	0	0	0	0	0	0	0	0	0	19	0	0	44	51	0	0
ASV_16S_371	16	11	17	13	0	17	10	17	0	0	0	0	0	0	0	12	0	0	0	0
ASV_16S_372	9	0	27	7	17	15	0	0	0	0	17	0	0	0	21	0	0	0	0	0
ASV_16S_373	0	0	0	0	0	0	0	0	0	0	0	0	0	0	0	44	37	28	0	0
ASV_16S_374	1	0	0	0	0	0	0	39	0	0	61	0	0	0	0	1	0	1	0	2
ASV_16S_375	0	0	0	9	0	10	20	0	0	0	52	0	13	0	0	0	0	0	0	0
ASV_16S_376	15	13	0	0	0	0	0	0	0	0	0	0	0	0	11	16	27	21	0	0
ASV_16S_377	5	8	15	0	7	7	0	11	0	12	0	16	11	11	0	0	0	0	0	0
ASV_16S_378	0	0	0	0	10	0	0	0	0	0	0	0	0	0	11	0	0	0	0	81
ASV_16S_379	0	0	0	0	0	0	0	0	0	0	0	0	0	0	0	0	0	0	0	101
ASV_16S_380	22	0	0	0	0	0	0	0	0	11	0	18	13	0	16	0	0	20	0	0
ASV_16S_381	8	0	13	10	0	7	16	0	0	0	17	10	0	6	13	0	0	0	0	0
ASV_16S_382	0	0	0	16	15	0	0	0	0	0	0	18	0	15	0	20	0	15	0	0
ASV_16S_383	42	54	0	0	0	0	0	0	0	0	0	0	0	0	0	0	0	0	0	0
ASV_16S_384	0	0	0	0	11	12	10	0	0	14	11	12	11	15	0	0	0	0	0	0
ASV_16S_385	0	0	9	0	0	0	0	0	0	0	0	22	0	24	16	0	0	0	0	24
ASV_16S_386	0	0	0	0	0	0	0	0	0	0	0	0	0	0	0	0	0	0	0	94
ASV_16S_387	0	0	0	0	0	0	0	0	0	0	0	0	0	0	0	0	0	0	0	93
ASV_16S_388	0	0	0	0	0	0	0	0	0	0	0	0	0	0	0	0	0	0	0	93
ASV_16S_389	0	0	8	12	0	10	10	0	0	0	0	0	0	11	0	5	0	0	0	36
ASV_16S_390	16	0	0	24	0	0	0	0	0	22	0	0	0	0	29	0	0	0	0	0
ASV_16S_391	0	0	0	0	0	0	0	0	0	0	0	0	0	0	0	37	32	22	0	0
ASV_16S_392	17	0	24	0	21	0	0	0	0	0	0	0	0	0	28	0	0	0	0	0
ASV_16S_393	0	0	0	0	0	0	0	0	0	31	45	0	14	0	0	0	0	0	0	0
ASV_16S_394	0	0	0	0	0	0	0	0	0	0	0	0	0	0	61	0	0	0	0	29
ASV_16S_395	17	15	12	0	0	19	0	0	0	0	0	12	5	9	0	0	0	0	0	0
ASV_16S_396	17	0	0	0	12	0	0	0	0	10	19	8	12	9	0	0	0	0	0	0
ASV_16S_397	0	0	17	0	0	0	0	0	0	0	0	22	0	14	33	0	0	0	0	0
ASV_16S_398	0	0	0	0	0	0	0	0	0	0	0	0	0	0	0	0	0	0	0	84
ASV_16S_399	0	0	0	0	0	0	0	0	0	0	0	0	0	0	0	0	0	0	0	84
ASV_16S_400	0	0	0	0	0	0	83	0	0	0	0	0	0	0	0	0	0	0	0	0
ASV_16S_401	0	0	0	0	0	0	0	0	0	0	0	0	0	0	0	16	0	13	0	54
ASV_16S_402	0	0	0	0	0	0	0	0	0	0	0	0	0	0	0	0	38	0	0	45
ASV_16S_403	0	0	29	10	0	15	0	0	0	0	0	0	0	0	28	0	0	0	0	0
ASV_16S_404	0	0	0	0	23	0	0	0	0	20	0	0	39	0	0	0	0	0	0	0
ASV_16S_405	0	0	0	0	80	0	0	0	0	0	0	0	0	0	0	0	0	0	0	0
ASV_16S_406	0	0	0	0	0	0	0	0	0	0	0	0	0	0	0	0	0	0	0	77
ASV_16S_407	0	24	12	0	0	16	0	0	0	3	0	21	0	0	0	0	0	0	0	0
ASV_16S_408	0	0	0	0	0	0	0	0	0	0	0	0	0	0	0	0	0	0	0	76
ASV_16S_409	0	0	0	0	0	0	0	0	0	0	0	0	0	0	0	0	0	0	0	76
ASV_16S_410	20	0	0	17	20	9	0	0	0	0	0	0	0	0	0	0	9	0	0	0
ASV_16S_411	0	0	0	0	0	0	0	0	0	0	0	0	0	0	0	0	0	0	0	75
ASV_16S_412	12	0	0	5	0	0	0	0	0	0	0	0	10	15	0	0	19	13	0	0
ASV_16S_413	0	0	20	0	0	0	0	0	0	11	0	23	0	9	11	0	0	0	0	0
ASV_16S_414	0	0	0	0	0	0	0	0	0	0	0	0	0	36	37	0	0	0	0	0
ASV_16S_415	0	0	0	0	0	0	0	0	0	0	0	0	0	0	0	0	0	0	0	73
ASV_16S_416	0	0	0	0	0	0	0	0	0	0	0	0	0	0	0	17	16	16	0	21
ASV_16S_417	0	0	0	0	0	0	0	0	0	0	0	0	0	0	0	0	0	0	0	69
ASV_16S_418	0	0	0	10	0	0	0	0	0	0	0	0	9	0	0	0	24	0	0	24
ASV_16S_419	0	0	0	0	12	9	11	0	0	0	12	12	0	11	0	0	0	0	0	0
ASV_16S_420	0	0	0	0	0	0	0	0	0	0	67	0	0	0	0	0	0	0	0	0
ASV_16S_421	21	0	0	0	0	0	0	0	0	0	0	0	17	0	0	0	28	0	0	0
ASV_16S_422	0	4	0	14	0	0	11	0	0	0	0	0	12	14	11	0	0	0	0	0
ASV_16S_423	0	0	0	0	0	10	0	0	0	0	13	15	0	0	5	0	12	11	0	0
ASV_16S_424	0	0	0	0	0	0	0	0	0	0	0	0	0	0	0	0	0	0	0	66
ASV_16S_425	0	0	0	0	0	0	0	0	0	0	0	0	0	0	0	0	0	0	0	66
ASV_16S_426	0	65	0	0	0	0	0	0	0	0	0	0	0	0	0	0	0	0	0	0
ASV_16S_427	0	0	0	7	0	12	0	0	0	0	0	0	0	0	0	12	22	12	0	0
ASV_16S_428	0	0	0	0	0	0	0	0	0	0	0	0	0	0	0	0	0	0	0	65
ASV_16S_429	0	0	0	0	0	0	0	0	0	0	0	0	0	0	0	0	0	0	0	65
ASV_16S_430	0	0	14	0	0	0	0	0	0	28	0	22	0	0	0	0	0	0	0	0
ASV_16S_431	0	0	0	0	0	0	0	0	0	0	0	0	0	0	0	0	17	29	0	18
ASV_16S_432	7	0	0	5	0	4	4	0	0	5	1	1	0	2	4	0	30	0	0	0
ASV_16S_433	0	0	0	0	62	0	0	0	0	0	0	0	0	0	0	0	0	0	0	0
ASV_16S_434	0	0	0	0	0	0	62	0	0	0	0	0	0	0	0	0	0	0	0	0
ASV_16S_435	0	0	0	0	0	0	0	0	0	0	0	0	0	0	0	62	0	0	0	0
ASV_16S_436	0	0	0	0	0	8	0	0	0	0	0	0	0	0	0	0	16	23	0	14
ASV_16S_437	0	0	0	0	0	0	0	13	0	0	33	0	0	0	0	0	0	0	0	15
ASV_16S_438	0	0	0	0	0	0	0	0	0	0	0	27	0	0	34	0	0	0	0	0
ASV_16S_439	0	0	0	0	0	0	0	0	0	0	0	0	0	0	0	0	0	0	0	61
ASV_16S_440	0	0	0	0	0	0	0	0	0	27	0	0	0	33	0	0	0	0	0	0
ASV_16S_441	0	0	8	0	14	0	0	13	0	0	0	0	9	15	0	0	0	0	0	0
ASV_16S_442	0	0	0	0	0	0	0	0	0	0	0	0	0	0	0	0	0	0	0	59
ASV_16S_443	7	0	0	0	17	0	0	0	0	0	0	0	0	0	0	0	34	0	0	0
ASV_16S_444	0	7	8	0	7	8	0	0	0	2	5	11	0	10	0	0	0	0	0	0
ASV_16S_445	0	0	0	0	10	15	12	0	0	20	0	0	0	0	0	0	0	0	0	0
ASV_16S_446	0	0	0	0	0	0	0	0	0	0	0	0	0	0	0	0	0	0	0	57
ASV_16S_447	0	0	0	0	0	0	0	0	0	0	0	0	0	0	0	0	0	0	0	57
ASV_16S_448	0	0	0	0	10	7	0	0	0	0	0	0	0	0	0	20	19	0	0	0
ASV_16S_449	0	0	16	0	0	11	0	0	0	0	0	9	0	18	0	0	0	0	0	0
ASV_16S_450	0	0	0	0	0	0	0	0	0	0	0	10	7	0	0	13	13	11	0	0
ASV_16S_451	0	0	0	0	0	0	0	0	0	0	0	0	0	0	0	0	0	11	0	43
ASV_16S_452	0	0	0	0	0	0	0	0	0	0	0	0	0	0	0	0	0	0	0	53
ASV_16S_453	0	0	0	0	0	0	0	0	0	0	0	0	0	0	0	0	0	0	0	53
ASV_16S_454	6	14	9	0	0	0	0	0	0	0	0	7	0	16	0	0	0	0	0	0
ASV_16S_455	0	0	0	0	0	0	0	0	0	0	0	0	0	0	0	0	0	0	0	52
ASV_16S_456	0	0	0	5	0	0	0	0	0	9	11	0	4	0	0	9	13	0	0	0
ASV_16S_457	0	0	0	0	0	0	0	0	0	0	0	0	0	0	0	0	0	0	0	51
ASV_16S_458	0	0	10	0	0	0	0	11	0	9	0	4	7	0	9	0	0	0	0	0
ASV_16S_459	0	0	0	0	0	0	0	0	0	0	50	0	0	0	0	0	0	0	0	0
ASV_16S_460	0	0	0	0	0	0	0	0	0	0	12	0	0	12	10	0	0	0	0	16
ASV_16S_461	26	0	0	0	0	0	0	0	0	0	0	0	0	23	0	0	0	0	0	0
ASV_16S_462	4	8	0	0	0	5	0	11	0	0	6	0	0	0	0	0	0	0	0	15
ASV_16S_463	0	0	8	7	12	10	0	0	0	9	0	0	0	3	0	0	0	0	0	0
ASV_16S_464	0	0	0	0	0	0	0	0	0	0	0	0	0	0	0	49	0	0	0	0
ASV_16S_465	0	0	0	0	0	0	0	0	0	0	0	0	0	0	0	0	0	0	0	49
ASV_16S_466	25	0	0	23	0	0	0	0	0	0	0	0	0	0	0	0	0	0	0	0
ASV_16S_467	0	0	0	0	0	0	0	0	0	0	0	0	0	22	13	0	0	12	0	0
ASV_16S_468	0	9	0	0	14	13	10	0	0	0	0	0	0	0	0	0	0	0	0	0
ASV_16S_469	0	0	0	0	0	22	0	0	0	0	0	0	0	24	0	0	0	0	0	0
ASV_16S_470	0	0	0	0	0	0	0	0	0	0	0	0	0	0	46	0	0	0	0	0
ASV_16S_471	0	0	0	0	0	0	0	0	0	0	0	0	0	0	0	0	0	0	0	46
ASV_16S_472	11	0	0	11	23	0	0	0	0	0	0	0	0	0	0	0	0	0	0	0
ASV_16S_473	9	6	0	8	0	0	0	0	0	0	10	0	0	0	0	0	0	0	0	12
ASV_16S_474	0	0	0	0	0	0	0	0	0	0	0	31	0	0	0	14	0	0	0	0
ASV_16S_475	0	0	0	0	0	0	0	0	0	0	0	0	0	0	0	0	0	0	0	45
ASV_16S_476	28	0	0	0	0	0	0	0	0	0	0	0	0	0	0	0	0	16	0	0
ASV_16S_477	15	13	0	0	0	0	16	0	0	0	0	0	0	0	0	0	0	0	0	0
ASV_16S_478	0	0	0	13	0	0	0	0	0	0	9	12	10	0	0	0	0	0	0	0
ASV_16S_479	0	0	0	0	0	0	0	0	0	0	0	0	0	0	0	15	15	14	0	0
ASV_16S_480	0	0	0	0	0	0	0	0	0	0	0	0	0	0	0	13	0	0	0	31
ASV_16S_481	0	0	0	0	0	0	0	0	0	0	0	0	0	0	0	12	0	32	0	0
ASV_16S_482	7	7	0	9	0	0	0	0	0	0	0	7	6	0	7	0	0	0	0	0
ASV_16S_483	0	0	0	0	16	0	0	0	0	0	0	27	0	0	0	0	0	0	0	0
ASV_16S_484	0	0	0	0	0	43	0	0	0	0	0	0	0	0	0	0	0	0	0	0
ASV_16S_485	0	0	0	0	0	0	0	0	0	0	0	0	0	0	0	0	0	0	0	43
ASV_16S_486	0	0	0	0	0	0	0	0	0	0	0	0	0	0	0	0	0	0	0	43
ASV_16S_487	11	9	0	0	0	9	0	0	0	0	0	7	0	6	0	0	0	0	0	0
ASV_16S_488	10	0	0	0	0	3	0	0	0	1	1	2	5	0	0	2	5	4	0	9
ASV_16S_489	17	0	0	0	0	0	0	0	0	0	0	0	0	24	0	0	0	0	0	0
ASV_16S_490	0	0	0	0	0	0	0	0	0	0	0	0	0	0	0	0	0	41	0	0
ASV_16S_491	15	0	1	1	0	10	0	0	0	0	1	2	0	1	9	0	0	0	0	0
ASV_16S_492	0	0	0	0	0	0	40	0	0	0	0	0	0	0	0	0	0	0	0	0
ASV_16S_493	13	5	0	7	0	0	0	0	0	0	0	7	0	0	7	0	0	0	0	0
ASV_16S_494	3	0	11	5	0	0	0	0	0	0	0	9	0	0	0	0	6	5	0	0
ASV_16S_495	0	0	0	0	14	0	0	0	0	0	0	0	0	0	0	0	0	0	0	25
ASV_16S_496	0	0	0	0	0	21	0	0	0	0	0	0	18	0	0	0	0	0	0	0
ASV_16S_497	0	0	0	0	0	0	0	12	0	0	14	13	0	0	0	0	0	0	0	0
ASV_16S_498	0	0	0	0	0	0	0	0	0	22	0	0	17	0	0	0	0	0	0	0
ASV_16S_499	0	38	0	0	0	0	0	0	0	0	0	0	0	0	0	0	0	0	0	0
ASV_16S_500	0	0	0	16	22	0	0	0	0	0	0	0	0	0	0	0	0	0	0	0
ASV_16S_501	5	8	0	0	0	0	0	0	0	0	0	20	0	4	0	0	0	0	0	0
ASV_16S_502	0	0	0	0	0	0	0	0	0	19	0	0	0	0	0	0	0	0	0	18
ASV_16S_503	0	0	0	0	0	0	0	0	0	9	0	28	0	0	0	0	0	0	0	0
ASV_16S_504	0	0	0	0	0	0	0	0	0	0	0	0	0	0	0	9	17	11	0	0
ASV_16S_505	0	0	0	0	0	0	0	0	0	0	0	0	0	0	0	0	10	0	0	27
ASV_16S_506	0	0	0	0	0	0	0	0	0	0	0	0	0	0	0	0	0	37	0	0
ASV_16S_507	5	0	0	0	1	5	0	0	0	12	0	5	0	1	7	0	0	0	0	0
ASV_16S_508	0	16	0	0	0	0	0	0	0	0	0	0	0	20	0	0	0	0	0	0
ASV_16S_509	0	14	0	22	0	0	0	0	0	0	0	0	0	0	0	0	0	0	0	0
ASV_16S_510	0	9	0	0	14	0	0	0	0	0	0	0	0	0	0	0	0	13	0	0
ASV_16S_511	0	0	0	17	19	0	0	0	0	0	0	0	0	0	0	0	0	0	0	0
ASV_16S_512	0	0	0	0	19	0	0	0	0	0	0	16	0	0	0	0	0	0	0	0
ASV_16S_513	0	0	0	0	0	0	0	0	0	0	0	0	21	0	14	0	0	0	0	0
ASV_16S_514	0	0	0	0	0	0	0	0	0	0	0	0	0	0	17	0	0	13	0	5
ASV_16S_515	0	1	0	0	0	5	9	5	0	6	6	0	0	0	2	0	0	0	0	0
ASV_16S_516	0	0	7	0	0	0	0	0	0	0	0	10	0	0	0	11	6	0	0	0
ASV_16S_517	0	0	7	0	0	0	0	0	0	0	0	22	0	5	0	0	0	0	0	0
ASV_16S_518	0	0	0	0	0	0	0	0	0	0	0	0	0	0	0	0	0	0	0	34
ASV_16S_519	0	0	0	0	0	0	0	0	0	0	0	0	0	0	0	7	0	6	0	20
ASV_16S_520	0	0	0	0	0	0	0	0	0	0	0	0	0	0	0	0	0	0	0	33
ASV_16S_521	3	5	0	0	0	4	0	0	0	0	10	0	0	0	0	6	0	4	0	0
ASV_16S_522	0	0	15	0	0	0	0	0	0	0	0	0	17	0	0	0	0	0	0	0
ASV_16S_523	0	0	7	0	0	0	0	0	0	0	7	0	0	0	0	0	9	0	0	9
ASV_16S_524	0	0	0	0	0	0	0	0	0	0	0	0	0	0	0	0	18	14	0	0
ASV_16S_525	0	0	0	0	0	0	0	0	0	0	0	0	0	0	0	0	0	0	0	32
ASV_16S_526	7	0	0	14	0	0	0	0	0	10	0	0	0	0	0	0	0	0	0	0
ASV_16S_527	0	0	0	0	0	0	0	7	0	0	0	18	0	0	6	0	0	0	0	0
ASV_16S_528	0	0	0	0	0	0	0	0	0	0	0	31	0	0	0	0	0	0	0	0
ASV_16S_529	0	0	0	0	0	0	0	0	0	0	0	0	0	31	0	0	0	0	0	0
ASV_16S_530	0	0	0	0	0	0	0	0	0	0	0	0	0	0	0	0	0	31	0	0
ASV_16S_531	0	0	0	0	0	0	0	0	0	0	0	0	0	0	0	0	0	0	0	31
ASV_16S_532	0	0	0	0	0	0	0	0	0	0	0	0	0	0	0	0	0	0	0	31
ASV_16S_533	15	0	0	0	9	0	0	0	0	0	0	0	0	6	0	0	0	0	0	0
ASV_16S_534	0	0	0	0	30	0	0	0	0	0	0	0	0	0	0	0	0	0	0	0
ASV_16S_535	0	0	0	0	0	13	0	0	0	0	9	8	0	0	0	0	0	0	0	0
ASV_16S_536	0	0	0	0	0	0	0	0	0	0	0	0	0	0	0	13	17	0	0	0
ASV_16S_537	0	0	0	0	0	0	0	0	0	0	0	0	0	0	0	0	0	0	0	30
ASV_16S_538	0	0	8	0	0	0	0	0	0	0	0	0	0	0	0	8	13	0	0	0
ASV_16S_539	0	0	0	6	0	0	0	0	0	0	0	7	5	0	11	0	0	0	0	0
ASV_16S_540	0	0	0	0	0	0	0	0	0	0	5	0	21	0	0	0	3	0	0	0
ASV_16S_541	0	0	0	0	0	0	0	0	0	0	0	0	0	29	0	0	0	0	0	0
ASV_16S_542	0	0	0	0	0	0	0	0	0	0	0	0	0	0	0	0	0	0	0	29
ASV_16S_543	16	0	0	0	0	0	0	0	0	0	0	0	0	12	0	0	0	0	0	0
ASV_16S_544	0	7	0	0	5	4	5	0	0	7	0	0	0	0	0	0	0	0	0	0
ASV_16S_545	0	0	0	8	0	0	0	0	0	8	0	0	0	0	12	0	0	0	0	0
ASV_16S_546	0	0	0	0	0	0	0	0	0	0	0	0	0	0	0	0	28	0	0	0
ASV_16S_547	0	0	0	0	0	0	0	0	0	0	0	0	0	0	0	0	0	0	0	28
ASV_16S_548	0	0	0	0	27	0	0	0	0	0	0	0	0	0	0	0	0	0	0	0
ASV_16S_549	0	0	0	0	0	0	0	0	0	0	0	0	0	0	0	0	0	0	0	27
ASV_16S_550	6	0	0	0	1	0	0	0	0	6	6	5	2	0	0	0	0	0	0	0
ASV_16S_551	0	0	0	0	0	7	0	0	0	0	7	0	0	0	0	12	0	0	0	0
ASV_16S_552	0	0	0	0	0	0	6	0	0	0	0	0	0	20	0	0	0	0	0	0
ASV_16S_553	0	0	0	0	0	0	0	0	0	26	0	0	0	0	0	0	0	0	0	0
ASV_16S_554	13	0	0	0	4	0	0	0	0	0	0	0	0	8	0	0	0	0	0	0
ASV_16S_555	0	0	0	12	0	0	0	0	0	0	0	0	0	7	0	0	0	6	0	0
ASV_16S_556	0	0	0	0	0	5	0	0	0	0	0	5	7	8	0	0	0	0	0	0
ASV_16S_557	0	0	0	0	0	0	0	0	0	0	0	0	0	0	0	13	12	0	0	0
ASV_16S_558	0	0	0	0	0	0	0	0	0	0	0	0	0	0	0	0	0	0	0	25
ASV_16S_559	0	0	8	0	0	0	0	0	0	0	0	0	0	0	0	0	0	7	0	9
ASV_16S_560	0	0	0	0	0	0	0	0	0	0	0	15	0	0	9	0	0	0	0	0
ASV_16S_561	0	0	0	0	0	0	0	0	0	0	0	0	0	0	0	24	0	0	0	0
ASV_16S_562	0	0	0	0	0	0	0	0	0	0	0	0	0	0	0	4	20	0	0	0
ASV_16S_563	0	0	0	0	0	0	0	0	0	0	0	0	0	0	0	0	0	24	0	0
ASV_16S_564	0	0	0	0	0	0	0	0	0	0	0	0	0	0	0	0	0	0	0	24
ASV_16S_565	0	0	23	0	0	0	0	0	0	0	0	0	0	0	0	0	0	0	0	0
ASV_16S_566	0	0	4	0	0	0	0	6	0	0	0	0	0	0	0	0	5	8	0	0
ASV_16S_567	0	0	0	0	0	0	0	0	0	0	0	23	0	0	0	0	0	0	0	0
ASV_16S_568	0	0	0	0	0	0	0	0	0	0	0	0	0	0	23	0	0	0	0	0
ASV_16S_569	0	0	0	0	0	0	0	0	0	0	0	0	0	0	0	14	0	9	0	0
ASV_16S_570	0	0	0	0	0	0	0	0	0	0	0	0	0	0	0	0	23	0	0	0
ASV_16S_571	0	7	0	0	0	0	2	5	0	0	4	0	0	0	4	0	0	0	0	0
ASV_16S_572	0	5	0	0	0	0	0	0	0	0	0	0	0	0	0	0	17	0	0	0
ASV_16S_573	0	0	0	0	0	10	0	0	0	12	0	0	0	0	0	0	0	0	0	0
ASV_16S_574	0	0	0	0	0	0	0	0	0	0	0	0	0	11	11	0	0	0	0	0
ASV_16S_575	0	0	0	0	0	0	0	0	0	0	0	0	0	0	0	22	0	0	0	0
ASV_16S_576	0	0	0	0	0	0	0	0	0	0	0	0	0	0	0	12	5	5	0	0
ASV_16S_577	0	0	0	0	0	0	0	0	0	0	0	0	0	0	0	8	0	0	0	14
ASV_16S_578	0	0	0	0	0	0	0	0	0	0	0	0	0	0	0	5	0	4	0	13
ASV_16S_579	7	11	0	0	0	0	0	0	0	0	0	0	3	0	0	0	0	0	0	0
ASV_16S_580	0	0	0	0	21	0	0	0	0	0	0	0	0	0	0	0	0	0	0	0
ASV_16S_581	0	0	0	0	8	5	0	0	0	0	0	0	0	8	0	0	0	0	0	0
ASV_16S_582	0	0	0	0	0	0	0	0	0	21	0	0	0	0	0	0	0	0	0	0
ASV_16S_583	0	0	0	0	0	0	0	0	0	0	0	0	0	0	0	5	0	9	0	7
ASV_16S_584	0	0	0	0	0	0	0	0	0	0	0	0	0	0	0	0	0	0	0	21
ASV_16S_585	0	0	0	0	0	0	0	0	0	0	0	0	0	0	0	0	0	0	0	21
ASV_16S_586	0	0	0	0	0	0	0	0	0	0	0	0	0	0	0	0	0	0	0	21
ASV_16S_587	20	0	0	0	0	0	0	0	0	0	0	0	0	0	0	0	0	0	0	0
ASV_16S_588	0	10	0	0	10	0	0	0	0	0	0	0	0	0	0	0	0	0	0	0
ASV_16S_589	0	0	0	20	0	0	0	0	0	0	0	0	0	0	0	0	0	0	0	0
ASV_16S_590	0	0	0	0	0	0	0	0	0	20	0	0	0	0	0	0	0	0	0	0
ASV_16S_591	0	0	0	0	0	0	0	0	0	0	0	20	0	0	0	0	0	0	0	0
ASV_16S_592	0	0	0	0	0	0	0	0	0	0	0	0	0	0	0	9	11	0	0	0
ASV_16S_593	0	0	0	0	0	0	0	0	0	0	0	0	0	0	0	0	9	11	0	0
ASV_16S_594	0	0	0	0	0	0	0	0	0	0	0	0	0	0	0	0	5	8	0	7
ASV_16S_595	9	0	0	0	0	0	0	0	0	0	0	0	0	0	0	0	7	3	0	0
ASV_16S_596	7	0	0	8	0	0	0	0	0	4	0	0	0	0	0	0	0	0	0	0
ASV_16S_597	0	0	0	19	0	0	0	0	0	0	0	0	0	0	0	0	0	0	0	0
ASV_16S_598	0	0	0	7	0	0	0	0	0	0	0	12	0	0	0	0	0	0	0	0
ASV_16S_599	0	0	0	0	5	0	0	0	0	0	0	0	0	0	0	14	0	0	0	0
ASV_16S_600	0	0	0	0	0	5	0	0	0	3	0	0	0	0	11	0	0	0	0	0
ASV_16S_601	0	0	0	0	0	0	19	0	0	0	0	0	0	0	0	0	0	0	0	0
ASV_16S_602	0	0	0	0	0	0	0	0	0	0	0	0	0	0	0	19	0	0	0	0
ASV_16S_603	0	0	0	0	0	0	0	0	0	0	0	0	0	0	0	9	10	0	0	0
ASV_16S_604	0	0	0	0	0	0	0	0	0	0	0	0	0	0	0	0	19	0	0	0
ASV_16S_605	0	0	0	0	0	0	0	0	0	0	0	0	0	0	0	0	19	0	0	0
ASV_16S_606	11	0	0	0	0	0	0	0	0	0	0	0	0	0	7	0	0	0	0	0
ASV_16S_607	5	0	0	0	0	0	0	0	0	0	0	13	0	0	0	0	0	0	0	0
ASV_16S_608	0	3	6	0	0	0	0	0	0	0	0	0	6	0	3	0	0	0	0	0
ASV_16S_609	0	0	0	2	2	0	0	0	0	0	9	2	0	0	2	0	0	0	0	1
ASV_16S_610	0	0	0	0	18	0	0	0	0	0	0	0	0	0	0	0	0	0	0	0
ASV_16S_611	0	0	0	0	0	18	0	0	0	0	0	0	0	0	0	0	0	0	0	0
ASV_16S_612	0	0	0	0	0	9	0	0	0	0	0	0	0	0	0	0	9	0	0	0
ASV_16S_613	0	0	0	0	0	6	0	0	0	0	6	0	0	0	6	0	0	0	0	0
ASV_16S_614	0	0	0	0	0	0	0	0	0	0	0	0	7	0	0	0	0	11	0	0
ASV_16S_615	0	0	0	0	0	0	0	0	0	0	0	0	0	18	0	0	0	0	0	0
ASV_16S_616	0	0	0	0	0	0	0	0	0	0	0	0	0	0	18	0	0	0	0	0
ASV_16S_617	0	0	0	0	0	0	0	0	0	0	0	0	0	0	0	0	0	0	0	18
ASV_16S_618	0	0	0	0	0	0	0	0	0	0	0	0	0	0	0	0	0	0	0	18
ASV_16S_619	0	0	0	0	0	0	0	0	0	0	0	0	0	0	0	0	0	0	0	18
ASV_16S_620	0	0	0	0	0	0	0	0	0	0	0	0	0	0	0	0	0	0	0	18
ASV_16S_621	0	17	0	0	0	0	0	0	0	0	0	0	0	0	0	0	0	0	0	0
ASV_16S_622	0	17	0	0	0	0	0	0	0	0	0	0	0	0	0	0	0	0	0	0
ASV_16S_623	0	10	0	4	0	0	0	0	0	0	0	0	3	0	0	0	0	0	0	0
ASV_16S_624	0	4	7	6	0	0	0	0	0	0	0	0	0	0	0	0	0	0	0	0
ASV_16S_625	0	3	3	0	3	0	0	0	0	0	3	0	0	5	0	0	0	0	0	0
ASV_16S_626	0	0	17	0	0	0	0	0	0	0	0	0	0	0	0	0	0	0	0	0
ASV_16S_627	0	0	0	17	0	0	0	0	0	0	0	0	0	0	0	0	0	0	0	0
ASV_16S_628	0	0	0	9	0	0	0	0	0	0	0	0	0	8	0	0	0	0	0	0
ASV_16S_629	0	0	0	0	17	0	0	0	0	0	0	0	0	0	0	0	0	0	0	0
ASV_16S_630	0	0	0	0	0	0	0	0	0	0	0	0	0	0	0	0	0	0	0	17
ASV_16S_631	0	0	0	0	0	0	0	0	0	0	0	0	0	0	0	0	0	0	0	17
ASV_16S_632	16	0	0	0	0	0	0	0	0	0	0	0	0	0	0	0	0	0	0	0
ASV_16S_633	7	0	0	0	0	0	0	0	0	9	0	0	0	0	0	0	0	0	0	0
ASV_16S_634	0	0	0	0	0	16	0	0	0	0	0	0	0	0	0	0	0	0	0	0
ASV_16S_635	0	0	0	0	0	0	16	0	0	0	0	0	0	0	0	0	0	0	0	0
ASV_16S_636	0	0	0	0	0	0	0	0	0	0	0	7	0	0	0	0	9	0	0	0
ASV_16S_637	0	0	0	0	0	0	0	0	0	0	0	0	0	16	0	0	0	0	0	0
ASV_16S_638	0	0	0	0	0	0	0	0	0	0	0	0	0	0	0	0	0	16	0	0
ASV_16S_639	0	0	0	0	0	0	0	0	0	0	0	0	0	0	0	0	0	0	0	16
ASV_16S_640	0	0	0	0	0	0	0	0	0	0	0	0	0	0	0	0	0	0	0	16
ASV_16S_641	0	0	0	0	0	0	0	0	0	0	0	0	0	0	0	0	0	0	0	16
ASV_16S_642	15	0	0	0	0	0	0	0	0	0	0	0	0	0	0	0	0	0	0	0
ASV_16S_643	0	15	0	0	0	0	0	0	0	0	0	0	0	0	0	0	0	0	0	0
ASV_16S_644	0	5	0	0	0	0	0	0	0	0	0	0	0	0	0	0	0	0	0	10
ASV_16S_645	0	0	0	0	15	0	0	0	0	0	0	0	0	0	0	0	0	0	0	0
ASV_16S_646	0	0	0	0	0	0	0	0	0	0	0	0	0	0	0	15	0	0	0	0
ASV_16S_647	0	0	0	0	0	0	0	0	0	0	0	0	0	0	0	10	0	5	0	0
ASV_16S_648	0	0	0	0	0	0	0	0	0	0	0	0	0	0	0	0	0	15	0	0
ASV_16S_649	0	0	0	0	0	0	0	0	0	0	0	0	0	0	0	0	0	0	0	15
ASV_16S_650	0	0	0	0	0	0	0	0	0	0	0	0	0	0	0	0	0	0	0	15
ASV_16S_651	0	0	0	0	0	0	0	0	0	0	0	0	0	0	0	0	0	0	0	15
ASV_16S_652	12	0	0	0	2	0	0	0	0	0	0	0	0	0	0	0	0	0	0	0
ASV_16S_653	0	0	1	0	0	0	0	0	0	0	0	0	0	0	0	0	7	6	0	0
ASV_16S_654	0	0	0	14	0	0	0	0	0	0	0	0	0	0	0	0	0	0	0	0
ASV_16S_655	0	0	0	8	0	0	0	0	0	0	0	0	0	6	0	0	0	0	0	0
ASV_16S_656	0	0	0	0	0	0	0	0	0	0	0	0	0	0	14	0	0	0	0	0
ASV_16S_657	0	0	0	0	0	0	0	0	0	0	0	0	0	0	0	14	0	0	0	0
ASV_16S_658	0	0	0	0	0	0	0	0	0	0	0	0	0	0	0	0	14	0	0	0
ASV_16S_659	0	0	0	0	0	0	0	0	0	0	0	0	0	0	0	0	0	0	0	14
ASV_16S_660	0	0	0	0	0	0	0	0	0	0	0	0	0	0	0	0	0	0	0	14
ASV_16S_661	0	0	0	0	0	0	0	0	0	0	0	0	0	0	0	0	0	0	0	14
ASV_16S_662	0	0	0	0	0	0	0	0	0	0	0	0	0	0	0	0	0	0	0	14
ASV_16S_663	0	0	6	0	0	0	0	0	0	0	0	0	0	7	0	0	0	0	0	0
ASV_16S_664	0	0	0	13	0	0	0	0	0	0	0	0	0	0	0	0	0	0	0	0
ASV_16S_665	0	0	0	13	0	0	0	0	0	0	0	0	0	0	0	0	0	0	0	0
ASV_16S_666	0	0	0	0	0	0	0	0	0	0	0	13	0	0	0	0	0	0	0	0
ASV_16S_667	0	0	0	0	0	0	0	0	0	0	0	0	0	13	0	0	0	0	0	0
ASV_16S_668	0	0	0	0	0	0	0	0	0	0	0	0	0	0	4	0	0	0	0	9
ASV_16S_669	0	0	0	0	0	0	0	0	0	0	0	0	0	0	0	0	13	0	0	0
ASV_16S_670	0	0	0	0	0	0	0	0	0	0	0	0	0	0	0	0	13	0	0	0
ASV_16S_671	0	0	0	0	0	0	0	0	0	0	0	0	0	0	0	0	0	0	0	13
ASV_16S_672	0	0	0	0	0	0	0	0	0	0	0	0	0	0	0	0	0	0	0	13
ASV_16S_673	0	0	12	0	0	0	0	0	0	0	0	0	0	0	0	0	0	0	0	0
ASV_16S_674	0	0	0	12	0	0	0	0	0	0	0	0	0	0	0	0	0	0	0	0
ASV_16S_675	0	0	0	0	12	0	0	0	0	0	0	0	0	0	0	0	0	0	0	0
ASV_16S_676	0	0	0	0	9	0	0	0	0	0	0	0	0	3	0	0	0	0	0	0
ASV_16S_677	0	0	0	0	0	12	0	0	0	0	0	0	0	0	0	0	0	0	0	0
ASV_16S_678	0	0	0	0	0	0	12	0	0	0	0	0	0	0	0	0	0	0	0	0
ASV_16S_679	0	0	0	0	0	0	0	0	0	12	0	0	0	0	0	0	0	0	0	0
ASV_16S_680	0	0	0	0	0	0	0	0	0	6	6	0	0	0	0	0	0	0	0	0
ASV_16S_681	0	0	0	0	0	0	0	0	0	0	12	0	0	0	0	0	0	0	0	0
ASV_16S_682	0	0	0	0	0	0	0	0	0	0	0	0	0	0	12	0	0	0	0	0
ASV_16S_683	0	0	0	0	0	0	0	0	0	0	0	0	0	0	0	5	0	7	0	0
ASV_16S_684	0	0	0	0	0	0	0	0	0	0	0	0	0	0	0	0	12	0	0	0
ASV_16S_685	0	0	0	0	0	0	0	0	0	0	0	0	0	0	0	0	0	0	0	12
ASV_16S_686	0	0	0	0	0	0	0	0	0	0	0	0	0	0	0	0	0	0	0	12
ASV_16S_687	0	0	0	0	0	0	0	0	0	0	0	0	0	0	0	0	0	0	0	12
ASV_16S_688	0	0	0	0	0	0	0	0	0	0	0	0	0	0	0	0	0	0	0	12
ASV_16S_689	11	0	0	0	0	0	0	0	0	0	0	0	0	0	0	0	0	0	0	0
ASV_16S_690	11	0	0	0	0	0	0	0	0	0	0	0	0	0	0	0	0	0	0	0
ASV_16S_691	5	0	0	6	0	0	0	0	0	0	0	0	0	0	0	0	0	0	0	0
ASV_16S_692	4	0	2	0	0	0	0	0	0	2	0	3	0	0	0	0	0	0	0	0
ASV_16S_693	0	0	0	11	0	0	0	0	0	0	0	0	0	0	0	0	0	0	0	0
ASV_16S_694	0	0	0	0	11	0	0	0	0	0	0	0	0	0	0	0	0	0	0	0
ASV_16S_695	0	0	0	0	0	0	11	0	0	0	0	0	0	0	0	0	0	0	0	0
ASV_16S_696	0	0	0	0	0	0	0	0	0	0	0	0	0	0	0	0	11	0	0	0
ASV_16S_697	0	0	0	0	0	0	0	0	0	0	0	0	0	0	0	0	0	11	0	0
ASV_16S_698	0	0	0	0	0	0	0	0	0	0	0	0	0	0	0	0	0	0	0	11
ASV_16S_699	0	0	0	0	0	0	0	0	0	0	0	0	0	0	0	0	0	0	0	11
ASV_16S_700	10	0	0	0	0	0	0	0	0	0	0	0	0	0	0	0	0	0	0	0
ASV_16S_701	0	0	10	0	0	0	0	0	0	0	0	0	0	0	0	0	0	0	0	0
ASV_16S_702	0	0	0	10	0	0	0	0	0	0	0	0	0	0	0	0	0	0	0	0
ASV_16S_703	0	0	0	10	0	0	0	0	0	0	0	0	0	0	0	0	0	0	0	0
ASV_16S_704	0	0	0	0	0	10	0	0	0	0	0	0	0	0	0	0	0	0	0	0
ASV_16S_705	0	0	0	0	0	0	4	2	0	0	1	0	0	0	3	0	0	0	0	0
ASV_16S_706	0	0	0	0	0	0	0	0	0	0	10	0	0	0	0	0	0	0	0	0
ASV_16S_707	0	0	0	0	0	0	0	0	0	0	0	10	0	0	0	0	0	0	0	0
ASV_16S_708	0	0	0	0	0	0	0	0	0	0	0	10	0	0	0	0	0	0	0	0
ASV_16S_709	0	0	0	0	0	0	0	0	0	0	0	10	0	0	0	0	0	0	0	0
ASV_16S_710	0	0	0	0	0	0	0	0	0	0	0	6	0	0	0	4	0	0	0	0
ASV_16S_711	0	0	0	0	0	0	0	0	0	0	0	5	0	0	0	0	5	0	0	0
ASV_16S_712	0	0	0	0	0	0	0	0	0	0	0	0	0	10	0	0	0	0	0	0
ASV_16S_713	0	0	0	0	0	0	0	0	0	0	0	0	0	0	10	0	0	0	0	0
ASV_16S_714	0	0	0	0	0	0	0	0	0	0	0	0	0	0	0	0	10	0	0	0
ASV_16S_715	0	0	0	0	0	0	0	0	0	0	0	0	0	0	0	0	10	0	0	0
ASV_16S_716	0	0	0	0	0	0	0	0	0	0	0	0	0	0	0	0	0	0	0	10
ASV_16S_717	0	0	0	0	0	0	0	0	0	0	0	0	0	0	0	0	0	0	0	10
ASV_16S_718	0	0	0	0	0	0	0	0	0	0	0	0	0	0	0	0	0	0	0	10
ASV_16S_719	9	0	0	0	0	0	0	0	0	0	0	0	0	0	0	0	0	0	0	0
ASV_16S_720	0	0	1	1	1	1	0	1	0	2	0	1	1	0	0	0	0	0	0	0
ASV_16S_721	0	0	0	0	9	0	0	0	0	0	0	0	0	0	0	0	0	0	0	0
ASV_16S_722	0	0	0	0	9	0	0	0	0	0	0	0	0	0	0	0	0	0	0	0
ASV_16S_723	0	0	0	0	9	0	0	0	0	0	0	0	0	0	0	0	0	0	0	0
ASV_16S_724	0	0	0	0	0	9	0	0	0	0	0	0	0	0	0	0	0	0	0	0
ASV_16S_725	0	0	0	0	0	9	0	0	0	0	0	0	0	0	0	0	0	0	0	0
ASV_16S_726	0	0	0	0	0	9	0	0	0	0	0	0	0	0	0	0	0	0	0	0
ASV_16S_727	0	0	0	0	0	9	0	0	0	0	0	0	0	0	0	0	0	0	0	0
ASV_16S_728	0	0	0	0	0	0	0	9	0	0	0	0	0	0	0	0	0	0	0	0
ASV_16S_729	0	0	0	0	0	0	0	0	0	6	0	3	0	0	0	0	0	0	0	0
ASV_16S_730	0	0	0	0	0	0	0	0	0	0	0	0	9	0	0	0	0	0	0	0
ASV_16S_731	0	0	0	0	0	0	0	0	0	0	0	0	9	0	0	0	0	0	0	0
ASV_16S_732	0	0	0	0	0	0	0	0	0	0	0	0	0	9	0	0	0	0	0	0
ASV_16S_733	0	0	0	0	0	0	0	0	0	0	0	0	0	0	9	0	0	0	0	0
ASV_16S_734	0	0	0	0	0	0	0	0	0	0	0	0	0	0	9	0	0	0	0	0
ASV_16S_735	0	0	0	0	0	0	0	0	0	0	0	0	0	0	9	0	0	0	0	0
ASV_16S_736	0	0	0	0	0	0	0	0	0	0	0	0	0	0	0	9	0	0	0	0
ASV_16S_737	0	0	0	0	0	0	0	0	0	0	0	0	0	0	0	0	9	0	0	0
ASV_16S_738	0	0	0	0	0	0	0	0	0	0	0	0	0	0	0	0	9	0	0	0
ASV_16S_739	0	0	0	0	0	0	0	0	0	0	0	0	0	0	0	0	0	9	0	0
ASV_16S_740	0	0	0	0	0	0	0	0	0	0	0	0	0	0	0	0	0	0	0	9
ASV_16S_741	0	0	0	0	0	0	0	0	0	0	0	0	0	0	0	0	0	0	0	9
ASV_16S_742	3	0	0	0	0	0	0	0	0	0	0	5	0	0	0	0	0	0	0	0
ASV_16S_743	0	8	0	0	0	0	0	0	0	0	0	0	0	0	0	0	0	0	0	0
ASV_16S_744	0	0	8	0	0	0	0	0	0	0	0	0	0	0	0	0	0	0	0	0
ASV_16S_745	0	0	0	0	8	0	0	0	0	0	0	0	0	0	0	0	0	0	0	0
ASV_16S_746	0	0	0	0	0	0	8	0	0	0	0	0	0	0	0	0	0	0	0	0
ASV_16S_747	0	0	0	0	0	0	0	0	0	8	0	0	0	0	0	0	0	0	0	0
ASV_16S_748	0	0	0	0	0	0	0	0	0	0	8	0	0	0	0	0	0	0	0	0
ASV_16S_749	0	0	0	0	0	0	0	0	0	0	0	0	0	8	0	0	0	0	0	0
ASV_16S_750	0	0	0	0	0	0	0	0	0	0	0	0	0	0	8	0	0	0	0	0
ASV_16S_751	0	0	0	0	0	0	0	0	0	0	0	0	0	0	0	8	0	0	0	0
ASV_16S_752	0	0	0	0	0	0	0	0	0	0	0	0	0	0	0	4	4	0	0	0
ASV_16S_753	0	0	0	0	0	0	0	0	0	0	0	0	0	0	0	0	8	0	0	0
ASV_16S_754	0	0	0	0	0	0	0	0	0	0	0	0	0	0	0	0	0	6	0	2
ASV_16S_755	0	0	0	0	0	0	0	0	0	0	0	0	0	0	0	0	0	0	0	8
ASV_16S_756	0	0	0	0	0	0	0	0	0	0	0	0	0	0	0	0	0	0	0	8
ASV_16S_757	0	0	0	0	0	0	0	0	0	0	0	0	0	0	0	0	0	0	0	8
ASV_16S_758	0	0	0	0	0	0	0	0	0	0	0	0	0	0	0	0	0	0	0	8
ASV_16S_759	0	0	0	0	0	0	0	0	0	0	0	0	0	0	0	0	0	0	0	8
ASV_16S_760	7	0	0	0	0	0	0	0	0	0	0	0	0	0	0	0	0	0	0	0
ASV_16S_761	7	0	0	0	0	0	0	0	0	0	0	0	0	0	0	0	0	0	0	0
ASV_16S_762	0	3	2	0	0	2	0	0	0	0	0	0	0	0	0	0	0	0	0	0
ASV_16S_763	0	3	0	0	1	0	1	1	0	0	1	0	0	0	0	0	0	0	0	0
ASV_16S_764	0	3	0	0	0	0	0	0	0	0	0	0	0	0	0	4	0	0	0	0
ASV_16S_765	0	0	0	7	0	0	0	0	0	0	0	0	0	0	0	0	0	0	0	0
ASV_16S_766	0	0	0	0	7	0	0	0	0	0	0	0	0	0	0	0	0	0	0	0
ASV_16S_767	0	0	0	0	0	7	0	0	0	0	0	0	0	0	0	0	0	0	0	0
ASV_16S_768	0	0	0	0	0	0	7	0	0	0	0	0	0	0	0	0	0	0	0	0
ASV_16S_769	0	0	0	0	0	0	0	0	0	7	0	0	0	0	0	0	0	0	0	0
ASV_16S_770	0	0	0	0	0	0	0	0	0	0	7	0	0	0	0	0	0	0	0	0
ASV_16S_771	0	0	0	0	0	0	0	0	0	0	0	0	0	0	7	0	0	0	0	0
ASV_16S_772	0	0	0	0	0	0	0	0	0	0	0	0	0	0	0	7	0	0	0	0
ASV_16S_773	0	0	0	0	0	0	0	0	0	0	0	0	0	0	0	7	0	0	0	0
ASV_16S_774	0	0	0	0	0	0	0	0	0	0	0	0	0	0	0	7	0	0	0	0
ASV_16S_775	0	0	0	0	0	0	0	0	0	0	0	0	0	0	0	0	7	0	0	0
ASV_16S_776	0	0	0	0	0	0	0	0	0	0	0	0	0	0	0	0	7	0	0	0
ASV_16S_777	0	0	0	0	0	0	0	0	0	0	0	0	0	0	0	0	0	7	0	0
ASV_16S_778	0	0	0	0	0	0	0	0	0	0	0	0	0	0	0	0	0	7	0	0
ASV_16S_779	0	0	0	0	0	0	0	0	0	0	0	0	0	0	0	0	0	0	7	0
ASV_16S_780	0	0	0	0	0	0	0	0	0	0	0	0	0	0	0	0	0	0	0	7
ASV_16S_781	0	0	0	0	0	0	0	0	0	0	0	0	0	0	0	0	0	0	0	7
ASV_16S_782	0	0	0	0	0	0	0	0	0	0	0	0	0	0	0	0	0	0	0	7
ASV_16S_783	0	0	0	0	0	0	0	0	0	0	0	0	0	0	0	0	0	0	0	7
ASV_16S_784	0	0	0	0	0	0	0	0	0	0	0	0	0	0	0	0	0	0	0	7
ASV_16S_785	0	6	0	0	0	0	0	0	0	0	0	0	0	0	0	0	0	0	0	0
ASV_16S_786	0	6	0	0	0	0	0	0	0	0	0	0	0	0	0	0	0	0	0	0
ASV_16S_787	0	6	0	0	0	0	0	0	0	0	0	0	0	0	0	0	0	0	0	0
ASV_16S_788	0	0	6	0	0	0	0	0	0	0	0	0	0	0	0	0	0	0	0	0
ASV_16S_789	0	0	6	0	0	0	0	0	0	0	0	0	0	0	0	0	0	0	0	0
ASV_16S_790	0	0	0	6	0	0	0	0	0	0	0	0	0	0	0	0	0	0	0	0
ASV_16S_791	0	0	0	6	0	0	0	0	0	0	0	0	0	0	0	0	0	0	0	0
ASV_16S_792	0	0	0	6	0	0	0	0	0	0	0	0	0	0	0	0	0	0	0	0
ASV_16S_793	0	0	0	6	0	0	0	0	0	0	0	0	0	0	0	0	0	0	0	0
ASV_16S_794	0	0	0	0	0	6	0	0	0	0	0	0	0	0	0	0	0	0	0	0
ASV_16S_795	0	0	0	0	0	6	0	0	0	0	0	0	0	0	0	0	0	0	0	0
ASV_16S_796	0	0	0	0	0	6	0	0	0	0	0	0	0	0	0	0	0	0	0	0
ASV_16S_797	0	0	0	0	0	0	6	0	0	0	0	0	0	0	0	0	0	0	0	0
ASV_16S_798	0	0	0	0	0	0	0	0	0	6	0	0	0	0	0	0	0	0	0	0
ASV_16S_799	0	0	0	0	0	0	0	0	0	0	0	0	6	0	0	0	0	0	0	0
ASV_16S_800	0	0	0	0	0	0	0	0	0	0	0	0	0	6	0	0	0	0	0	0
ASV_16S_801	0	0	0	0	0	0	0	0	0	0	0	0	0	0	6	0	0	0	0	0
ASV_16S_802	0	0	0	0	0	0	0	0	0	0	0	0	0	0	6	0	0	0	0	0
ASV_16S_803	0	0	0	0	0	0	0	0	0	0	0	0	0	0	6	0	0	0	0	0
ASV_16S_804	0	0	0	0	0	0	0	0	0	0	0	0	0	0	6	0	0	0	0	0
ASV_16S_805	0	0	0	0	0	0	0	0	0	0	0	0	0	0	0	2	0	0	0	4
ASV_16S_806	0	0	0	0	0	0	0	0	0	0	0	0	0	0	0	0	6	0	0	0
ASV_16S_807	0	0	0	0	0	0	0	0	0	0	0	0	0	0	0	0	6	0	0	0
ASV_16S_808	0	0	0	0	0	0	0	0	0	0	0	0	0	0	0	0	6	0	0	0
ASV_16S_809	0	0	0	0	0	0	0	0	0	0	0	0	0	0	0	0	6	0	0	0
ASV_16S_810	0	0	0	0	0	0	0	0	0	0	0	0	0	0	0	0	0	6	0	0
ASV_16S_811	0	0	0	0	0	0	0	0	0	0	0	0	0	0	0	0	0	6	0	0
ASV_16S_812	0	0	0	0	0	0	0	0	0	0	0	0	0	0	0	0	0	6	0	0
ASV_16S_813	0	0	0	0	0	0	0	0	0	0	0	0	0	0	0	0	0	6	0	0
ASV_16S_814	0	0	0	0	0	0	0	0	0	0	0	0	0	0	0	0	0	0	6	0
ASV_16S_815	0	0	0	0	0	0	0	0	0	0	0	0	0	0	0	0	0	0	0	6
ASV_16S_816	0	0	0	0	0	0	0	0	0	0	0	0	0	0	0	0	0	0	0	6
ASV_16S_817	0	0	0	0	0	0	0	0	0	0	0	0	0	0	0	0	0	0	0	6
ASV_16S_818	0	0	0	0	0	0	0	0	0	0	0	0	0	0	0	0	0	0	0	6
ASV_16S_819	5	0	0	0	0	0	0	0	0	0	0	0	0	0	0	0	0	0	0	0
ASV_16S_820	5	0	0	0	0	0	0	0	0	0	0	0	0	0	0	0	0	0	0	0
ASV_16S_821	5	0	0	0	0	0	0	0	0	0	0	0	0	0	0	0	0	0	0	0
ASV_16S_822	5	0	0	0	0	0	0	0	0	0	0	0	0	0	0	0	0	0	0	0
ASV_16S_823	0	5	0	0	0	0	0	0	0	0	0	0	0	0	0	0	0	0	0	0
ASV_16S_824	0	0	5	0	0	0	0	0	0	0	0	0	0	0	0	0	0	0	0	0
ASV_16S_825	0	0	2	0	0	0	0	1	0	0	2	0	0	0	0	0	0	0	0	0
ASV_16S_826	0	0	0	5	0	0	0	0	0	0	0	0	0	0	0	0	0	0	0	0
ASV_16S_827	0	0	0	5	0	0	0	0	0	0	0	0	0	0	0	0	0	0	0	0
ASV_16S_828	0	0	0	0	0	5	0	0	0	0	0	0	0	0	0	0	0	0	0	0
ASV_16S_829	0	0	0	0	0	0	0	0	0	5	0	0	0	0	0	0	0	0	0	0
ASV_16S_830	0	0	0	0	0	0	0	0	0	0	5	0	0	0	0	0	0	0	0	0
ASV_16S_831	0	0	0	0	0	0	0	0	0	0	0	0	5	0	0	0	0	0	0	0
ASV_16S_832	0	0	0	0	0	0	0	0	0	0	0	0	0	5	0	0	0	0	0	0
ASV_16S_833	0	0	0	0	0	0	0	0	0	0	0	0	0	5	0	0	0	0	0	0
ASV_16S_834	0	0	0	0	0	0	0	0	0	0	0	0	0	5	0	0	0	0	0	0
ASV_16S_835	0	0	0	0	0	0	0	0	0	0	0	0	0	5	0	0	0	0	0	0
ASV_16S_836	0	0	0	0	0	0	0	0	0	0	0	0	0	5	0	0	0	0	0	0
ASV_16S_837	0	0	0	0	0	0	0	0	0	0	0	0	0	0	5	0	0	0	0	0
ASV_16S_838	0	0	0	0	0	0	0	0	0	0	0	0	0	0	5	0	0	0	0	0
ASV_16S_839	0	0	0	0	0	0	0	0	0	0	0	0	0	0	5	0	0	0	0	0
ASV_16S_840	0	0	0	0	0	0	0	0	0	0	0	0	0	0	5	0	0	0	0	0
ASV_16S_841	0	0	0	0	0	0	0	0	0	0	0	0	0	0	0	5	0	0	0	0
ASV_16S_842	0	0	0	0	0	0	0	0	0	0	0	0	0	0	0	0	5	0	0	0
ASV_16S_843	0	0	0	0	0	0	0	0	0	0	0	0	0	0	0	0	5	0	0	0
ASV_16S_844	0	0	0	0	0	0	0	0	0	0	0	0	0	0	0	0	5	0	0	0
ASV_16S_845	0	0	0	0	0	0	0	0	0	0	0	0	0	0	0	0	5	0	0	0
ASV_16S_846	0	0	0	0	0	0	0	0	0	0	0	0	0	0	0	0	5	0	0	0
ASV_16S_847	0	0	0	0	0	0	0	0	0	0	0	0	0	0	0	0	0	0	0	5
ASV_16S_848	4	0	0	0	0	0	0	0	0	0	0	0	0	0	0	0	0	0	0	0
ASV_16S_849	1	0	0	0	0	1	0	0	0	2	0	0	0	0	0	0	0	0	0	0
ASV_16S_850	0	4	0	0	0	0	0	0	0	0	0	0	0	0	0	0	0	0	0	0
ASV_16S_851	0	4	0	0	0	0	0	0	0	0	0	0	0	0	0	0	0	0	0	0
ASV_16S_852	0	0	4	0	0	0	0	0	0	0	0	0	0	0	0	0	0	0	0	0
ASV_16S_853	0	0	4	0	0	0	0	0	0	0	0	0	0	0	0	0	0	0	0	0
ASV_16S_854	0	0	4	0	0	0	0	0	0	0	0	0	0	0	0	0	0	0	0	0
ASV_16S_855	0	0	4	0	0	0	0	0	0	0	0	0	0	0	0	0	0	0	0	0
ASV_16S_856	0	0	0	4	0	0	0	0	0	0	0	0	0	0	0	0	0	0	0	0
ASV_16S_857	0	0	0	0	4	0	0	0	0	0	0	0	0	0	0	0	0	0	0	0
ASV_16S_858	0	0	0	0	4	0	0	0	0	0	0	0	0	0	0	0	0	0	0	0
ASV_16S_859	0	0	0	0	0	4	0	0	0	0	0	0	0	0	0	0	0	0	0	0
ASV_16S_860	0	0	0	0	0	4	0	0	0	0	0	0	0	0	0	0	0	0	0	0
ASV_16S_861	0	0	0	0	0	4	0	0	0	0	0	0	0	0	0	0	0	0	0	0
ASV_16S_862	0	0	0	0	0	4	0	0	0	0	0	0	0	0	0	0	0	0	0	0
ASV_16S_863	0	0	0	0	0	4	0	0	0	0	0	0	0	0	0	0	0	0	0	0
ASV_16S_864	0	0	0	0	0	3	0	0	0	0	1	0	0	0	0	0	0	0	0	0
ASV_16S_865	0	0	0	0	0	0	4	0	0	0	0	0	0	0	0	0	0	0	0	0
ASV_16S_866	0	0	0	0	0	0	0	0	0	4	0	0	0	0	0	0	0	0	0	0
ASV_16S_867	0	0	0	0	0	0	0	0	0	0	0	4	0	0	0	0	0	0	0	0
ASV_16S_868	0	0	0	0	0	0	0	0	0	0	0	2	0	0	0	0	2	0	0	0
ASV_16S_869	0	0	0	0	0	0	0	0	0	0	0	0	4	0	0	0	0	0	0	0
ASV_16S_870	0	0	0	0	0	0	0	0	0	0	0	0	4	0	0	0	0	0	0	0
ASV_16S_871	0	0	0	0	0	0	0	0	0	0	0	0	4	0	0	0	0	0	0	0
ASV_16S_872	0	0	0	0	0	0	0	0	0	0	0	0	4	0	0	0	0	0	0	0
ASV_16S_873	0	0	0	0	0	0	0	0	0	0	0	0	0	4	0	0	0	0	0	0
ASV_16S_874	0	0	0	0	0	0	0	0	0	0	0	0	0	0	4	0	0	0	0	0
ASV_16S_875	0	0	0	0	0	0	0	0	0	0	0	0	0	0	4	0	0	0	0	0
ASV_16S_876	0	0	0	0	0	0	0	0	0	0	0	0	0	0	0	4	0	0	0	0
ASV_16S_877	0	0	0	0	0	0	0	0	0	0	0	0	0	0	0	4	0	0	0	0
ASV_16S_878	0	0	0	0	0	0	0	0	0	0	0	0	0	0	0	4	0	0	0	0
ASV_16S_879	0	0	0	0	0	0	0	0	0	0	0	0	0	0	0	4	0	0	0	0
ASV_16S_880	0	0	0	0	0	0	0	0	0	0	0	0	0	0	0	0	4	0	0	0
ASV_16S_881	0	0	0	0	0	0	0	0	0	0	0	0	0	0	0	0	4	0	0	0
ASV_16S_882	0	0	0	0	0	0	0	0	0	0	0	0	0	0	0	0	4	0	0	0
ASV_16S_883	0	0	0	0	0	0	0	0	0	0	0	0	0	0	0	0	4	0	0	0
ASV_16S_884	0	0	0	0	0	0	0	0	0	0	0	0	0	0	0	0	0	0	0	4
ASV_16S_885	0	0	0	0	0	0	0	0	0	0	0	0	0	0	0	0	0	0	0	4
ASV_16S_886	0	0	0	0	0	0	0	0	0	0	0	0	0	0	0	0	0	0	0	4
ASV_16S_887	0	0	0	0	0	0	0	0	0	0	0	0	0	0	0	0	0	0	0	4
ASV_16S_888	0	0	0	0	0	0	0	0	0	0	0	0	0	0	0	0	0	0	0	4
ASV_16S_889	0	0	0	0	0	0	0	0	0	0	0	0	0	0	0	0	0	0	0	4
ASV_16S_890	3	0	0	0	0	0	0	0	0	0	0	0	0	0	0	0	0	0	0	0
ASV_16S_891	3	0	0	0	0	0	0	0	0	0	0	0	0	0	0	0	0	0	0	0
ASV_16S_892	3	0	0	0	0	0	0	0	0	0	0	0	0	0	0	0	0	0	0	0
ASV_16S_893	3	0	0	0	0	0	0	0	0	0	0	0	0	0	0	0	0	0	0	0
ASV_16S_894	3	0	0	0	0	0	0	0	0	0	0	0	0	0	0	0	0	0	0	0
ASV_16S_895	3	0	0	0	0	0	0	0	0	0	0	0	0	0	0	0	0	0	0	0
ASV_16S_896	2	0	0	0	0	0	0	0	0	1	0	0	0	0	0	0	0	0	0	0
ASV_16S_897	0	3	0	0	0	0	0	0	0	0	0	0	0	0	0	0	0	0	0	0
ASV_16S_898	0	3	0	0	0	0	0	0	0	0	0	0	0	0	0	0	0	0	0	0
ASV_16S_899	0	3	0	0	0	0	0	0	0	0	0	0	0	0	0	0	0	0	0	0
ASV_16S_900	0	3	0	0	0	0	0	0	0	0	0	0	0	0	0	0	0	0	0	0
ASV_16S_901	0	3	0	0	0	0	0	0	0	0	0	0	0	0	0	0	0	0	0	0
ASV_16S_902	0	3	0	0	0	0	0	0	0	0	0	0	0	0	0	0	0	0	0	0
ASV_16S_903	0	1	0	0	0	0	0	0	0	0	0	1	1	0	0	0	0	0	0	0
ASV_16S_904	0	0	3	0	0	0	0	0	0	0	0	0	0	0	0	0	0	0	0	0
ASV_16S_905	0	0	3	0	0	0	0	0	0	0	0	0	0	0	0	0	0	0	0	0
ASV_16S_906	0	0	3	0	0	0	0	0	0	0	0	0	0	0	0	0	0	0	0	0
ASV_16S_907	0	0	0	3	0	0	0	0	0	0	0	0	0	0	0	0	0	0	0	0
ASV_16S_908	0	0	0	3	0	0	0	0	0	0	0	0	0	0	0	0	0	0	0	0
ASV_16S_909	0	0	0	3	0	0	0	0	0	0	0	0	0	0	0	0	0	0	0	0
ASV_16S_910	0	0	0	0	3	0	0	0	0	0	0	0	0	0	0	0	0	0	0	0
ASV_16S_911	0	0	0	0	3	0	0	0	0	0	0	0	0	0	0	0	0	0	0	0
ASV_16S_912	0	0	0	0	3	0	0	0	0	0	0	0	0	0	0	0	0	0	0	0
ASV_16S_913	0	0	0	0	0	3	0	0	0	0	0	0	0	0	0	0	0	0	0	0
ASV_16S_914	0	0	0	0	0	3	0	0	0	0	0	0	0	0	0	0	0	0	0	0
ASV_16S_915	0	0	0	0	0	3	0	0	0	0	0	0	0	0	0	0	0	0	0	0
ASV_16S_916	0	0	0	0	0	0	0	3	0	0	0	0	0	0	0	0	0	0	0	0
ASV_16S_917	0	0	0	0	0	0	0	3	0	0	0	0	0	0	0	0	0	0	0	0
ASV_16S_918	0	0	0	0	0	0	0	3	0	0	0	0	0	0	0	0	0	0	0	0
ASV_16S_919	0	0	0	0	0	0	0	0	0	3	0	0	0	0	0	0	0	0	0	0
ASV_16S_920	0	0	0	0	0	0	0	0	0	3	0	0	0	0	0	0	0	0	0	0
ASV_16S_921	0	0	0	0	0	0	0	0	0	0	3	0	0	0	0	0	0	0	0	0
ASV_16S_922	0	0	0	0	0	0	0	0	0	0	3	0	0	0	0	0	0	0	0	0
ASV_16S_923	0	0	0	0	0	0	0	0	0	0	3	0	0	0	0	0	0	0	0	0
ASV_16S_924	0	0	0	0	0	0	0	0	0	0	3	0	0	0	0	0	0	0	0	0
ASV_16S_925	0	0	0	0	0	0	0	0	0	0	3	0	0	0	0	0	0	0	0	0
ASV_16S_926	0	0	0	0	0	0	0	0	0	0	0	3	0	0	0	0	0	0	0	0
ASV_16S_927	0	0	0	0	0	0	0	0	0	0	0	3	0	0	0	0	0	0	0	0
ASV_16S_928	0	0	0	0	0	0	0	0	0	0	0	0	3	0	0	0	0	0	0	0
ASV_16S_929	0	0	0	0	0	0	0	0	0	0	0	0	3	0	0	0	0	0	0	0
ASV_16S_930	0	0	0	0	0	0	0	0	0	0	0	0	3	0	0	0	0	0	0	0
ASV_16S_931	0	0	0	0	0	0	0	0	0	0	0	0	0	3	0	0	0	0	0	0
ASV_16S_932	0	0	0	0	0	0	0	0	0	0	0	0	0	3	0	0	0	0	0	0
ASV_16S_933	0	0	0	0	0	0	0	0	0	0	0	0	0	3	0	0	0	0	0	0
ASV_16S_934	0	0	0	0	0	0	0	0	0	0	0	0	0	3	0	0	0	0	0	0
ASV_16S_935	0	0	0	0	0	0	0	0	0	0	0	0	0	3	0	0	0	0	0	0
ASV_16S_936	0	0	0	0	0	0	0	0	0	0	0	0	0	3	0	0	0	0	0	0
ASV_16S_937	0	0	0	0	0	0	0	0	0	0	0	0	0	3	0	0	0	0	0	0
ASV_16S_938	0	0	0	0	0	0	0	0	0	0	0	0	0	0	3	0	0	0	0	0
ASV_16S_939	0	0	0	0	0	0	0	0	0	0	0	0	0	0	3	0	0	0	0	0
ASV_16S_940	0	0	0	0	0	0	0	0	0	0	0	0	0	0	3	0	0	0	0	0
ASV_16S_941	0	0	0	0	0	0	0	0	0	0	0	0	0	0	3	0	0	0	0	0
ASV_16S_942	0	0	0	0	0	0	0	0	0	0	0	0	0	0	0	3	0	0	0	0
ASV_16S_943	0	0	0	0	0	0	0	0	0	0	0	0	0	0	0	3	0	0	0	0
ASV_16S_944	0	0	0	0	0	0	0	0	0	0	0	0	0	0	0	3	0	0	0	0
ASV_16S_945	0	0	0	0	0	0	0	0	0	0	0	0	0	0	0	3	0	0	0	0
ASV_16S_946	0	0	0	0	0	0	0	0	0	0	0	0	0	0	0	3	0	0	0	0
ASV_16S_947	0	0	0	0	0	0	0	0	0	0	0	0	0	0	0	0	3	0	0	0
ASV_16S_948	0	0	0	0	0	0	0	0	0	0	0	0	0	0	0	0	3	0	0	0
ASV_16S_949	0	0	0	0	0	0	0	0	0	0	0	0	0	0	0	0	0	3	0	0
ASV_16S_950	0	0	0	0	0	0	0	0	0	0	0	0	0	0	0	0	0	0	3	0
ASV_16S_951	0	0	0	0	0	0	0	0	0	0	0	0	0	0	0	0	0	0	0	3
ASV_16S_952	0	0	0	0	0	0	0	0	0	0	0	0	0	0	0	0	0	0	0	3
ASV_16S_953	0	0	0	0	0	0	0	0	0	0	0	0	0	0	0	0	0	0	0	3
ASV_16S_954	0	0	0	0	0	0	0	0	0	0	0	0	0	0	0	0	0	0	0	3
ASV_16S_955	2	0	0	0	0	0	0	0	0	0	0	0	0	0	0	0	0	0	0	0
ASV_16S_956	2	0	0	0	0	0	0	0	0	0	0	0	0	0	0	0	0	0	0	0
ASV_16S_957	2	0	0	0	0	0	0	0	0	0	0	0	0	0	0	0	0	0	0	0
ASV_16S_958	0	2	0	0	0	0	0	0	0	0	0	0	0	0	0	0	0	0	0	0
ASV_16S_959	0	2	0	0	0	0	0	0	0	0	0	0	0	0	0	0	0	0	0	0
ASV_16S_960	0	2	0	0	0	0	0	0	0	0	0	0	0	0	0	0	0	0	0	0
ASV_16S_961	0	2	0	0	0	0	0	0	0	0	0	0	0	0	0	0	0	0	0	0
ASV_16S_962	0	2	0	0	0	0	0	0	0	0	0	0	0	0	0	0	0	0	0	0
ASV_16S_963	0	2	0	0	0	0	0	0	0	0	0	0	0	0	0	0	0	0	0	0
ASV_16S_964	0	2	0	0	0	0	0	0	0	0	0	0	0	0	0	0	0	0	0	0
ASV_16S_965	0	2	0	0	0	0	0	0	0	0	0	0	0	0	0	0	0	0	0	0
ASV_16S_966	0	2	0	0	0	0	0	0	0	0	0	0	0	0	0	0	0	0	0	0
ASV_16S_967	0	2	0	0	0	0	0	0	0	0	0	0	0	0	0	0	0	0	0	0
ASV_16S_968	0	1	0	0	0	0	0	0	0	0	1	0	0	0	0	0	0	0	0	0
ASV_16S_969	0	0	2	0	0	0	0	0	0	0	0	0	0	0	0	0	0	0	0	0
ASV_16S_970	0	0	2	0	0	0	0	0	0	0	0	0	0	0	0	0	0	0	0	0
ASV_16S_971	0	0	2	0	0	0	0	0	0	0	0	0	0	0	0	0	0	0	0	0
ASV_16S_972	0	0	2	0	0	0	0	0	0	0	0	0	0	0	0	0	0	0	0	0
ASV_16S_973	0	0	2	0	0	0	0	0	0	0	0	0	0	0	0	0	0	0	0	0
ASV_16S_974	0	0	0	2	0	0	0	0	0	0	0	0	0	0	0	0	0	0	0	0
ASV_16S_975	0	0	0	2	0	0	0	0	0	0	0	0	0	0	0	0	0	0	0	0
ASV_16S_976	0	0	0	2	0	0	0	0	0	0	0	0	0	0	0	0	0	0	0	0
ASV_16S_977	0	0	0	2	0	0	0	0	0	0	0	0	0	0	0	0	0	0	0	0
ASV_16S_978	0	0	0	2	0	0	0	0	0	0	0	0	0	0	0	0	0	0	0	0
ASV_16S_979	0	0	0	0	2	0	0	0	0	0	0	0	0	0	0	0	0	0	0	0
ASV_16S_980	0	0	0	0	2	0	0	0	0	0	0	0	0	0	0	0	0	0	0	0
ASV_16S_981	0	0	0	0	2	0	0	0	0	0	0	0	0	0	0	0	0	0	0	0
ASV_16S_982	0	0	0	0	2	0	0	0	0	0	0	0	0	0	0	0	0	0	0	0
ASV_16S_983	0	0	0	0	2	0	0	0	0	0	0	0	0	0	0	0	0	0	0	0
ASV_16S_984	0	0	0	0	0	2	0	0	0	0	0	0	0	0	0	0	0	0	0	0
ASV_16S_985	0	0	0	0	0	2	0	0	0	0	0	0	0	0	0	0	0	0	0	0
ASV_16S_986	0	0	0	0	0	2	0	0	0	0	0	0	0	0	0	0	0	0	0	0
ASV_16S_987	0	0	0	0	0	2	0	0	0	0	0	0	0	0	0	0	0	0	0	0
ASV_16S_988	0	0	0	0	0	2	0	0	0	0	0	0	0	0	0	0	0	0	0	0
ASV_16S_989	0	0	0	0	0	0	2	0	0	0	0	0	0	0	0	0	0	0	0	0
ASV_16S_990	0	0	0	0	0	0	0	2	0	0	0	0	0	0	0	0	0	0	0	0
ASV_16S_991	0	0	0	0	0	0	0	2	0	0	0	0	0	0	0	0	0	0	0	0
ASV_16S_992	0	0	0	0	0	0	0	2	0	0	0	0	0	0	0	0	0	0	0	0
ASV_16S_993	0	0	0	0	0	0	0	0	0	2	0	0	0	0	0	0	0	0	0	0
ASV_16S_994	0	0	0	0	0	0	0	0	0	2	0	0	0	0	0	0	0	0	0	0
ASV_16S_995	0	0	0	0	0	0	0	0	0	2	0	0	0	0	0	0	0	0	0	0
ASV_16S_996	0	0	0	0	0	0	0	0	0	2	0	0	0	0	0	0	0	0	0	0
ASV_16S_997	0	0	0	0	0	0	0	0	0	2	0	0	0	0	0	0	0	0	0	0
ASV_16S_998	0	0	0	0	0	0	0	0	0	2	0	0	0	0	0	0	0	0	0	0
ASV_16S_999	0	0	0	0	0	0	0	0	0	0	2	0	0	0	0	0	0	0	0	0
ASV_16S_1000	0	0	0	0	0	0	0	0	0	0	2	0	0	0	0	0	0	0	0	0
ASV_16S_1001	0	0	0	0	0	0	0	0	0	0	2	0	0	0	0	0	0	0	0	0
ASV_16S_1002	0	0	0	0	0	0	0	0	0	0	2	0	0	0	0	0	0	0	0	0
ASV_16S_1003	0	0	0	0	0	0	0	0	0	0	0	2	0	0	0	0	0	0	0	0
ASV_16S_1004	0	0	0	0	0	0	0	0	0	0	0	2	0	0	0	0	0	0	0	0
ASV_16S_1005	0	0	0	0	0	0	0	0	0	0	0	2	0	0	0	0	0	0	0	0
ASV_16S_1006	0	0	0	0	0	0	0	0	0	0	0	2	0	0	0	0	0	0	0	0
ASV_16S_1007	0	0	0	0	0	0	0	0	0	0	0	2	0	0	0	0	0	0	0	0
ASV_16S_1008	0	0	0	0	0	0	0	0	0	0	0	0	2	0	0	0	0	0	0	0
ASV_16S_1009	0	0	0	0	0	0	0	0	0	0	0	0	2	0	0	0	0	0	0	0
ASV_16S_1010	0	0	0	0	0	0	0	0	0	0	0	0	2	0	0	0	0	0	0	0
ASV_16S_1011	0	0	0	0	0	0	0	0	0	0	0	0	0	2	0	0	0	0	0	0
ASV_16S_1012	0	0	0	0	0	0	0	0	0	0	0	0	0	2	0	0	0	0	0	0
ASV_16S_1013	0	0	0	0	0	0	0	0	0	0	0	0	0	2	0	0	0	0	0	0
ASV_16S_1014	0	0	0	0	0	0	0	0	0	0	0	0	0	2	0	0	0	0	0	0
ASV_16S_1015	0	0	0	0	0	0	0	0	0	0	0	0	0	2	0	0	0	0	0	0
ASV_16S_1016	0	0	0	0	0	0	0	0	0	0	0	0	0	2	0	0	0	0	0	0
ASV_16S_1017	0	0	0	0	0	0	0	0	0	0	0	0	0	0	2	0	0	0	0	0
ASV_16S_1018	0	0	0	0	0	0	0	0	0	0	0	0	0	0	2	0	0	0	0	0
ASV_16S_1019	0	0	0	0	0	0	0	0	0	0	0	0	0	0	2	0	0	0	0	0
ASV_16S_1020	0	0	0	0	0	0	0	0	0	0	0	0	0	0	2	0	0	0	0	0
ASV_16S_1021	0	0	0	0	0	0	0	0	0	0	0	0	0	0	2	0	0	0	0	0
ASV_16S_1022	0	0	0	0	0	0	0	0	0	0	0	0	0	0	0	2	0	0	0	0
ASV_16S_1023	0	0	0	0	0	0	0	0	0	0	0	0	0	0	0	2	0	0	0	0
ASV_16S_1024	0	0	0	0	0	0	0	0	0	0	0	0	0	0	0	2	0	0	0	0
ASV_16S_1025	0	0	0	0	0	0	0	0	0	0	0	0	0	0	0	2	0	0	0	0
ASV_16S_1026	0	0	0	0	0	0	0	0	0	0	0	0	0	0	0	2	0	0	0	0
ASV_16S_1027	0	0	0	0	0	0	0	0	0	0	0	0	0	0	0	2	0	0	0	0
ASV_16S_1028	0	0	0	0	0	0	0	0	0	0	0	0	0	0	0	0	2	0	0	0
ASV_16S_1029	0	0	0	0	0	0	0	0	0	0	0	0	0	0	0	0	2	0	0	0
ASV_16S_1030	0	0	0	0	0	0	0	0	0	0	0	0	0	0	0	0	2	0	0	0
ASV_16S_1031	0	0	0	0	0	0	0	0	0	0	0	0	0	0	0	0	2	0	0	0
ASV_16S_1032	0	0	0	0	0	0	0	0	0	0	0	0	0	0	0	0	2	0	0	0
ASV_16S_1033	0	0	0	0	0	0	0	0	0	0	0	0	0	0	0	0	2	0	0	0
ASV_16S_1034	0	0	0	0	0	0	0	0	0	0	0	0	0	0	0	0	0	2	0	0
ASV_16S_1035	0	0	0	0	0	0	0	0	0	0	0	0	0	0	0	0	0	2	0	0
ASV_16S_1036	0	0	0	0	0	0	0	0	0	0	0	0	0	0	0	0	0	2	0	0
ASV_16S_1037	0	0	0	0	0	0	0	0	0	0	0	0	0	0	0	0	0	2	0	0
ASV_16S_1038	0	0	0	0	0	0	0	0	0	0	0	0	0	0	0	0	0	0	0	2
ASV_16S_1039	0	0	0	0	0	0	0	0	0	0	0	0	0	0	0	0	0	0	0	2
ASV_16S_1040	0	0	0	0	0	0	0	0	0	0	0	0	0	0	0	0	0	0	0	2
ASV_16S_1041	1	0	0	0	0	0	0	0	0	0	0	0	0	0	0	0	0	0	0	0
ASV_16S_1042	0	1	0	0	0	0	0	0	0	0	0	0	0	0	0	0	0	0	0	0
ASV_16S_1043	0	1	0	0	0	0	0	0	0	0	0	0	0	0	0	0	0	0	0	0
ASV_16S_1044	0	0	1	0	0	0	0	0	0	0	0	0	0	0	0	0	0	0	0	0
ASV_16S_1045	0	0	0	1	0	0	0	0	0	0	0	0	0	0	0	0	0	0	0	0
ASV_16S_1046	0	0	0	1	0	0	0	0	0	0	0	0	0	0	0	0	0	0	0	0
ASV_16S_1047	0	0	0	1	0	0	0	0	0	0	0	0	0	0	0	0	0	0	0	0
ASV_16S_1048	0	0	0	0	1	0	0	0	0	0	0	0	0	0	0	0	0	0	0	0
ASV_16S_1049	0	0	0	0	1	0	0	0	0	0	0	0	0	0	0	0	0	0	0	0
ASV_16S_1050	0	0	0	0	0	1	0	0	0	0	0	0	0	0	0	0	0	0	0	0
ASV_16S_1051	0	0	0	0	0	1	0	0	0	0	0	0	0	0	0	0	0	0	0	0
ASV_16S_1052	0	0	0	0	0	1	0	0	0	0	0	0	0	0	0	0	0	0	0	0
ASV_16S_1053	0	0	0	0	0	0	1	0	0	0	0	0	0	0	0	0	0	0	0	0
ASV_16S_1054	0	0	0	0	0	0	0	1	0	0	0	0	0	0	0	0	0	0	0	0
ASV_16S_1055	0	0	0	0	0	0	0	0	0	1	0	0	0	0	0	0	0	0	0	0
ASV_16S_1056	0	0	0	0	0	0	0	0	0	1	0	0	0	0	0	0	0	0	0	0
ASV_16S_1057	0	0	0	0	0	0	0	0	0	0	1	0	0	0	0	0	0	0	0	0
ASV_16S_1058	0	0	0	0	0	0	0	0	0	0	1	0	0	0	0	0	0	0	0	0
ASV_16S_1059	0	0	0	0	0	0	0	0	0	0	0	1	0	0	0	0	0	0	0	0
ASV_16S_1060	0	0	0	0	0	0	0	0	0	0	0	0	0	1	0	0	0	0	0	0
ASV_16S_1061	0	0	0	0	0	0	0	0	0	0	0	0	0	0	1	0	0	0	0	0
ASV_16S_1062	0	0	0	0	0	0	0	0	0	0	0	0	0	0	1	0	0	0	0	0
ASV_16S_1063	0	0	0	0	0	0	0	0	0	0	0	0	0	0	1	0	0	0	0	0
ASV_16S_1064	0	0	0	0	0	0	0	0	0	0	0	0	0	0	0	1	0	0	0	0
ASV_16S_1065	0	0	0	0	0	0	0	0	0	0	0	0	0	0	0	1	0	0	0	0
ASV_16S_1066	0	0	0	0	0	0	0	0	0	0	0	0	0	0	0	0	0	1	0	0

## Sheet: Sheet4. ASVs taxonomy
	Kingdom	Phylum	Class	Order	Family	Genus
ASV_16S_1	Bacteria	Firmicutes	Bacilli	Lactobacillales	Enterococcaceae	Enterococcus
ASV_16S_2	Bacteria	Proteobacteria	Gammaproteobacteria	Enterobacterales	Enterobacteriaceae	Escherichia-Shigella
ASV_16S_3	Bacteria	Actinobacteriota	Actinobacteria	Bifidobacteriales	Bifidobacteriaceae	Bifidobacterium
ASV_16S_4	Bacteria	Actinobacteriota	Coriobacteriia	Coriobacteriales	Coriobacteriaceae	Collinsella
ASV_16S_5	Bacteria	Firmicutes	Clostridia	Peptostreptococcales-Tissierellales	Peptostreptococcaceae	Romboutsia
ASV_16S_6	Bacteria	Firmicutes	Clostridia	Peptostreptococcales-Tissierellales	Family XI	Anaerococcus
ASV_16S_7	Bacteria	Firmicutes	Clostridia	Lachnospirales	Lachnospiraceae	Blautia
ASV_16S_8	Bacteria	Actinobacteriota	Actinobacteria	Bifidobacteriales	Bifidobacteriaceae	Bifidobacterium
ASV_16S_9	Bacteria	Firmicutes	Clostridia	Peptostreptococcales-Tissierellales	Family XI	Finegoldia
ASV_16S_10	Bacteria	Firmicutes	Clostridia	Lachnospirales	Lachnospiraceae	Dorea
ASV_16S_11	Bacteria	Firmicutes	Clostridia	Lachnospirales	Lachnospiraceae	Blautia
ASV_16S_12	Bacteria	Firmicutes	Clostridia	Lachnospirales	Lachnospiraceae	Blautia
ASV_16S_13	Bacteria	Bacteroidota	Bacteroidia	Bacteroidales	Bacteroidaceae	Bacteroides
ASV_16S_14	Bacteria	Firmicutes	Clostridia	Oscillospirales	Ruminococcaceae	Ruminococcus
ASV_16S_15	Bacteria	Proteobacteria	Gammaproteobacteria	Enterobacterales	Enterobacteriaceae	Escherichia-Shigella
ASV_16S_16	Bacteria	Firmicutes	Clostridia	Oscillospirales	Ruminococcaceae	Subdoligranulum
ASV_16S_17	Bacteria	Firmicutes	Clostridia	Lachnospirales	Lachnospiraceae	Blautia
ASV_16S_18	Bacteria	Actinobacteriota	Actinobacteria	Bifidobacteriales	Bifidobacteriaceae	Bifidobacterium
ASV_16S_19	Bacteria	Firmicutes	Clostridia	Lachnospirales	Lachnospiraceae	[Eubacterium] hallii group
ASV_16S_20	Bacteria	Firmicutes	Bacilli	Erysipelotrichales	Erysipelatoclostridiaceae	Erysipelotrichaceae UCG-003
ASV_16S_21	Bacteria	Firmicutes	Clostridia	Oscillospirales	Ruminococcaceae	Ruminococcus
ASV_16S_22	Bacteria	Firmicutes	Clostridia	Peptostreptococcales-Tissierellales	Family XI	Peptoniphilus
ASV_16S_23	Bacteria	Firmicutes	Clostridia	Lachnospirales	Lachnospiraceae	Blautia
ASV_16S_24	Bacteria	Firmicutes	Bacilli	Lactobacillales	Streptococcaceae	Streptococcus
ASV_16S_25	Bacteria	Firmicutes	Clostridia	Lachnospirales	Lachnospiraceae	[Ruminococcus] torques group
ASV_16S_26	Bacteria	Firmicutes	Clostridia	Peptostreptococcales-Tissierellales	Peptostreptococcaceae	Intestinibacter
ASV_16S_27	Bacteria	Firmicutes	Clostridia	Clostridiales	Clostridiaceae	Clostridium sensu stricto 1
ASV_16S_28	Bacteria	Firmicutes	Negativicutes	Veillonellales-Selenomonadales	Veillonellaceae	Negativicoccus
ASV_16S_29	Bacteria	Firmicutes	Bacilli	Lactobacillales	Streptococcaceae	Streptococcus
ASV_16S_30	Bacteria	Firmicutes	Bacilli	Erysipelotrichales	Erysipelatoclostridiaceae	Catenibacterium
ASV_16S_31	Bacteria	Actinobacteriota	Actinobacteria	Bifidobacteriales	Bifidobacteriaceae	Bifidobacterium
ASV_16S_32	Bacteria	Firmicutes	Clostridia	Clostridia UCG-014	NA	NA
ASV_16S_33	Bacteria	Firmicutes	Clostridia	Peptostreptococcales-Tissierellales	Family XI	Peptoniphilus
ASV_16S_34	Bacteria	Firmicutes	Clostridia	Lachnospirales	Lachnospiraceae	Anaerostipes
ASV_16S_35	Bacteria	Firmicutes	Clostridia	Peptostreptococcales-Tissierellales	Family XI	Anaerococcus
ASV_16S_36	Bacteria	Firmicutes	Clostridia	Lachnospirales	Lachnospiraceae	[Eubacterium] hallii group
ASV_16S_37	Bacteria	Firmicutes	Clostridia	Peptostreptococcales-Tissierellales	Family XI	Peptoniphilus
ASV_16S_38	Bacteria	Firmicutes	Clostridia	Clostridiales	Clostridiaceae	Clostridium sensu stricto 1
ASV_16S_39	Bacteria	Firmicutes	Clostridia	Lachnospirales	Lachnospiraceae	Agathobacter
ASV_16S_40	Bacteria	Firmicutes	Bacilli	Lactobacillales	Enterococcaceae	Enterococcus
ASV_16S_41	Bacteria	Firmicutes	Bacilli	Lactobacillales	Enterococcaceae	Enterococcus
ASV_16S_42	Bacteria	Firmicutes	Clostridia	Lachnospirales	Lachnospiraceae	Coprococcus
ASV_16S_43	Bacteria	Firmicutes	Clostridia	Peptostreptococcales-Tissierellales	Peptostreptococcaceae	Terrisporobacter
ASV_16S_44	Bacteria	Firmicutes	Clostridia	Lachnospirales	Lachnospiraceae	Anaerostipes
ASV_16S_45	Bacteria	Firmicutes	Clostridia	Oscillospirales	Ruminococcaceae	Ruminococcus
ASV_16S_46	Bacteria	Firmicutes	Clostridia	Peptostreptococcales-Tissierellales	Family XI	Peptoniphilus
ASV_16S_47	Bacteria	Firmicutes	Clostridia	Oscillospirales	Oscillospiraceae	UCG-002
ASV_16S_48	Bacteria	Firmicutes	Bacilli	Lactobacillales	Streptococcaceae	Lactococcus
ASV_16S_49	Bacteria	Actinobacteriota	Actinobacteria	Bifidobacteriales	Bifidobacteriaceae	Bifidobacterium
ASV_16S_50	Bacteria	Bacteroidota	Bacteroidia	Bacteroidales	Tannerellaceae	Parabacteroides
ASV_16S_51	Bacteria	Firmicutes	Bacilli	Erysipelotrichales	Erysipelotrichaceae	Holdemanella
ASV_16S_52	Bacteria	Bacteroidota	Bacteroidia	Bacteroidales	Bacteroidaceae	Bacteroides
ASV_16S_53	Bacteria	Bacteroidota	Bacteroidia	Bacteroidales	Rikenellaceae	Alistipes
ASV_16S_54	Bacteria	Firmicutes	Bacilli	Erysipelotrichales	Erysipelotrichaceae	Turicibacter
ASV_16S_55	Bacteria	Firmicutes	Clostridia	Eubacteriales	Eubacteriaceae	Eubacterium
ASV_16S_56	Bacteria	Actinobacteriota	Coriobacteriia	Coriobacteriales	Coriobacteriales Incertae Sedis	NA
ASV_16S_57	Bacteria	Bacteroidota	Bacteroidia	Bacteroidales	Bacteroidaceae	Bacteroides
ASV_16S_58	Bacteria	Actinobacteriota	Coriobacteriia	Coriobacteriales	Coriobacteriales Incertae Sedis	NA
ASV_16S_59	Bacteria	Bacteroidota	Bacteroidia	Bacteroidales	Rikenellaceae	Alistipes
ASV_16S_60	Bacteria	Firmicutes	Clostridia	Oscillospirales	Ruminococcaceae	CAG-352
ASV_16S_61	Bacteria	Firmicutes	Clostridia	Peptostreptococcales-Tissierellales	Family XI	Fenollaria
ASV_16S_62	Bacteria	Firmicutes	Clostridia	Lachnospirales	Lachnospiraceae	Dorea
ASV_16S_63	Bacteria	Firmicutes	Bacilli	Erysipelotrichales	Erysipelotrichaceae	Holdemanella
ASV_16S_64	Bacteria	Firmicutes	Clostridia	Oscillospirales	Ruminococcaceae	Subdoligranulum
ASV_16S_65	Bacteria	Actinobacteriota	Coriobacteriia	Coriobacteriales	Atopobiaceae	Coriobacteriaceae UCG-003
ASV_16S_66	Bacteria	Firmicutes	Clostridia	Lachnospirales	Lachnospiraceae	Anaerostipes
ASV_16S_67	Bacteria	Firmicutes	Clostridia	Peptostreptococcales-Tissierellales	Peptostreptococcaceae	Terrisporobacter
ASV_16S_68	Bacteria	Firmicutes	Clostridia	Oscillospirales	Ruminococcaceae	UBA1819
ASV_16S_69	Bacteria	Firmicutes	Clostridia	Lachnospirales	Lachnospiraceae	[Eubacterium] hallii group
ASV_16S_70	Bacteria	Proteobacteria	Gammaproteobacteria	Enterobacterales	Enterobacteriaceae	Escherichia-Shigella
ASV_16S_71	Bacteria	Firmicutes	Bacilli	Erysipelotrichales	Erysipelotrichaceae	Faecalicoccus
ASV_16S_72	Bacteria	Firmicutes	Bacilli	Lactobacillales	Enterococcaceae	Enterococcus
ASV_16S_73	Bacteria	Firmicutes	Clostridia	Peptostreptococcales-Tissierellales	Peptostreptococcaceae	Peptostreptococcus
ASV_16S_74	Bacteria	Firmicutes	Negativicutes	Veillonellales-Selenomonadales	Veillonellaceae	Negativicoccus
ASV_16S_75	Bacteria	Verrucomicrobiota	Verrucomicrobiae	Verrucomicrobiales	Akkermansiaceae	Akkermansia
ASV_16S_76	Bacteria	Firmicutes	Clostridia	Peptostreptococcales-Tissierellales	Family XI	Anaerococcus
ASV_16S_77	Bacteria	Firmicutes	Clostridia	Clostridia UCG-014	NA	NA
ASV_16S_78	Bacteria	Firmicutes	Negativicutes	Veillonellales-Selenomonadales	Veillonellaceae	Negativicoccus
ASV_16S_79	Bacteria	Firmicutes	Clostridia	Oscillospirales	Oscillospiraceae	UCG-002
ASV_16S_80	Bacteria	Firmicutes	Clostridia	Peptostreptococcales-Tissierellales	Family XI	Finegoldia
ASV_16S_81	Bacteria	Firmicutes	Bacilli	Lactobacillales	Lactobacillaceae	Ligilactobacillus
ASV_16S_82	Bacteria	Firmicutes	Bacilli	Lactobacillales	Enterococcaceae	Enterococcus
ASV_16S_83	Bacteria	Firmicutes	Clostridia	Lachnospirales	Lachnospiraceae	Fusicatenibacter
ASV_16S_84	Bacteria	Bacteroidota	Bacteroidia	Bacteroidales	Rikenellaceae	Alistipes
ASV_16S_85	Bacteria	Bacteroidota	Bacteroidia	Bacteroidales	Bacteroidaceae	Bacteroides
ASV_16S_86	Bacteria	Firmicutes	Bacilli	Erysipelotrichales	Erysipelotrichaceae	Turicibacter
ASV_16S_87	Bacteria	Firmicutes	Clostridia	Oscillospirales	Oscillospiraceae	UCG-002
ASV_16S_88	Bacteria	Firmicutes	Clostridia	Lachnospirales	Lachnospiraceae	Coprococcus
ASV_16S_89	Bacteria	Firmicutes	Bacilli	Erysipelotrichales	Erysipelatoclostridiaceae	Catenibacterium
ASV_16S_90	Bacteria	Firmicutes	Clostridia	Christensenellales	Christensenellaceae	Christensenellaceae R-7 group
ASV_16S_91	Bacteria	Firmicutes	Clostridia	Peptostreptococcales-Tissierellales	Peptostreptococcaceae	Peptostreptococcus
ASV_16S_92	Bacteria	Proteobacteria	Gammaproteobacteria	Enterobacterales	Enterobacteriaceae	Escherichia-Shigella
ASV_16S_93	Bacteria	Firmicutes	Clostridia	Clostridia UCG-014	NA	NA
ASV_16S_94	Bacteria	Actinobacteriota	Coriobacteriia	Coriobacteriales	Coriobacteriales Incertae Sedis	NA
ASV_16S_95	Bacteria	Firmicutes	Clostridia	Lachnospirales	Lachnospiraceae	[Ruminococcus] torques group
ASV_16S_96	Bacteria	Actinobacteriota	Coriobacteriia	Coriobacteriales	Eggerthellaceae	NA
ASV_16S_97	Bacteria	Firmicutes	Bacilli	Erysipelotrichales	Erysipelotrichaceae	Catenisphaera
ASV_16S_98	Bacteria	Firmicutes	Clostridia	Oscillospirales	[Eubacterium] coprostanoligenes group	NA
ASV_16S_99	Bacteria	Firmicutes	Clostridia	Lachnospirales	Lachnospiraceae	[Ruminococcus] torques group
ASV_16S_100	Bacteria	Bacteroidota	Bacteroidia	Bacteroidales	Rikenellaceae	Alistipes
ASV_16S_101	Bacteria	Firmicutes	Clostridia	Oscillospirales	Oscillospiraceae	UCG-003
ASV_16S_102	Bacteria	Firmicutes	Clostridia	Peptostreptococcales-Tissierellales	Peptostreptococcaceae	Romboutsia
ASV_16S_103	Bacteria	Firmicutes	Clostridia	Lachnospirales	Lachnospiraceae	Coprococcus
ASV_16S_104	Bacteria	Firmicutes	Clostridia	Lachnospirales	Lachnospiraceae	Blautia
ASV_16S_105	Bacteria	Actinobacteriota	Coriobacteriia	Coriobacteriales	Atopobiaceae	Libanicoccus
ASV_16S_106	Bacteria	Firmicutes	Clostridia	Lachnospirales	Lachnospiraceae	[Ruminococcus] gauvreauii group
ASV_16S_107	Bacteria	Firmicutes	Clostridia	Oscillospirales	Oscillospiraceae	UCG-002
ASV_16S_108	Bacteria	Bacteroidota	Bacteroidia	Bacteroidales	Bacteroidaceae	Bacteroides
ASV_16S_109	Bacteria	Firmicutes	Clostridia	Oscillospirales	Ruminococcaceae	Faecalibacterium
ASV_16S_110	Bacteria	Firmicutes	Clostridia	Oscillospirales	Ruminococcaceae	Faecalibacterium
ASV_16S_111	Bacteria	Proteobacteria	Gammaproteobacteria	Enterobacterales	Enterobacteriaceae	Escherichia-Shigella
ASV_16S_112	Bacteria	Bacteroidota	Bacteroidia	Bacteroidales	Rikenellaceae	Alistipes
ASV_16S_113	Bacteria	Bacteroidota	Bacteroidia	Bacteroidales	Tannerellaceae	Parabacteroides
ASV_16S_114	Bacteria	Actinobacteriota	Coriobacteriia	Coriobacteriales	Eggerthellaceae	Adlercreutzia
ASV_16S_115	Bacteria	Firmicutes	Clostridia	Lachnospirales	Lachnospiraceae	Anaerostipes
ASV_16S_116	Bacteria	Firmicutes	Negativicutes	Veillonellales-Selenomonadales	Veillonellaceae	Negativicoccus
ASV_16S_117	Bacteria	Actinobacteriota	Coriobacteriia	Coriobacteriales	Atopobiaceae	Libanicoccus
ASV_16S_118	Bacteria	Firmicutes	Clostridia	Peptostreptococcales-Tissierellales	Anaerovoracaceae	Family XIII AD3011 group
ASV_16S_119	Bacteria	Firmicutes	Clostridia	Lachnospirales	Lachnospiraceae	Anaerostipes
ASV_16S_120	Bacteria	Firmicutes	Clostridia	Peptostreptococcales-Tissierellales	Family XI	Peptoniphilus
ASV_16S_121	Bacteria	Firmicutes	Clostridia	Christensenellales	Christensenellaceae	Christensenellaceae R-7 group
ASV_16S_122	Bacteria	Actinobacteriota	Coriobacteriia	Coriobacteriales	Eggerthellaceae	Adlercreutzia
ASV_16S_123	Bacteria	Bacteroidota	Bacteroidia	Bacteroidales	Bacteroidaceae	Bacteroides
ASV_16S_124	Bacteria	Bacteroidota	Bacteroidia	Bacteroidales	Tannerellaceae	Parabacteroides
ASV_16S_125	Bacteria	Actinobacteriota	Coriobacteriia	Coriobacteriales	Eggerthellaceae	Slackia
ASV_16S_126	Bacteria	Bacteroidota	Bacteroidia	Bacteroidales	Bacteroidaceae	Bacteroides
ASV_16S_127	Bacteria	Actinobacteriota	Coriobacteriia	Coriobacteriales	Atopobiaceae	Olsenella
ASV_16S_128	Archaea	Euryarchaeota	Methanobacteria	Methanobacteriales	Methanobacteriaceae	Methanobrevibacter
ASV_16S_129	Bacteria	Firmicutes	Clostridia	Oscillospirales	Ruminococcaceae	Incertae Sedis
ASV_16S_130	Bacteria	Firmicutes	Clostridia	Oscillospirales	Butyricicoccaceae	NA
ASV_16S_131	Bacteria	Bacteroidota	Bacteroidia	Bacteroidales	Bacteroidaceae	Bacteroides
ASV_16S_132	Bacteria	Firmicutes	Bacilli	Erysipelotrichales	Erysipelotrichaceae	Holdemanella
ASV_16S_133	Bacteria	Firmicutes	Clostridia	Oscillospirales	Ruminococcaceae	Faecalibacterium
ASV_16S_134	Bacteria	Actinobacteriota	Coriobacteriia	Coriobacteriales	Eggerthellaceae	Enterorhabdus
ASV_16S_135	Bacteria	Firmicutes	Clostridia	Oscillospirales	Ruminococcaceae	NA
ASV_16S_136	Bacteria	Firmicutes	Clostridia	Lachnospirales	Lachnospiraceae	Blautia
ASV_16S_137	Bacteria	Firmicutes	Clostridia	Oscillospirales	Ruminococcaceae	Ruminococcus
ASV_16S_138	Bacteria	Bacteroidota	Bacteroidia	Bacteroidales	Bacteroidaceae	Bacteroides
ASV_16S_139	Bacteria	Actinobacteriota	Coriobacteriia	Coriobacteriales	Coriobacteriaceae	Collinsella
ASV_16S_140	Bacteria	Verrucomicrobiota	Verrucomicrobiae	Verrucomicrobiales	Akkermansiaceae	Akkermansia
ASV_16S_141	Bacteria	Bacteroidota	Bacteroidia	Bacteroidales	Rikenellaceae	Alistipes
ASV_16S_142	Bacteria	Firmicutes	Clostridia	Peptostreptococcales-Tissierellales	Peptostreptococcaceae	Peptostreptococcus
ASV_16S_143	Bacteria	Firmicutes	Bacilli	Erysipelotrichales	Erysipelatoclostridiaceae	Catenibacterium
ASV_16S_144	Bacteria	Firmicutes	Clostridia	Clostridia UCG-014	NA	NA
ASV_16S_145	Bacteria	Firmicutes	Clostridia	Lachnospirales	Lachnospiraceae	Dorea
ASV_16S_146	Bacteria	Firmicutes	Clostridia	Christensenellales	Christensenellaceae	Christensenellaceae R-7 group
ASV_16S_147	Bacteria	Actinobacteriota	Coriobacteriia	Coriobacteriales	Eggerthellaceae	Senegalimassilia
ASV_16S_148	Bacteria	Bacteroidota	Bacteroidia	Bacteroidales	Bacteroidaceae	Bacteroides
ASV_16S_149	Bacteria	Firmicutes	Clostridia	Oscillospirales	Ruminococcaceae	Subdoligranulum
ASV_16S_150	Bacteria	Firmicutes	Clostridia	Oscillospirales	[Eubacterium] coprostanoligenes group	NA
ASV_16S_151	Bacteria	Firmicutes	Clostridia	Christensenellales	Christensenellaceae	Christensenellaceae R-7 group
ASV_16S_152	Bacteria	Firmicutes	Clostridia	Oscillospirales	Butyricicoccaceae	Butyricicoccus
ASV_16S_153	Bacteria	Actinobacteriota	Coriobacteriia	Coriobacteriales	Eggerthellaceae	Adlercreutzia
ASV_16S_154	Bacteria	Firmicutes	Clostridia	Christensenellales	Christensenellaceae	Christensenellaceae R-7 group
ASV_16S_155	Bacteria	Firmicutes	Clostridia	Oscillospirales	Ruminococcaceae	Ruminococcus
ASV_16S_156	Archaea	Euryarchaeota	Methanobacteria	Methanobacteriales	Methanobacteriaceae	Methanosphaera
ASV_16S_157	Bacteria	Firmicutes	Clostridia	Oscillospirales	[Eubacterium] coprostanoligenes group	NA
ASV_16S_158	Bacteria	Firmicutes	Clostridia	Lachnospirales	Lachnospiraceae	Blautia
ASV_16S_159	Bacteria	Bacteroidota	Bacteroidia	Bacteroidales	Tannerellaceae	Parabacteroides
ASV_16S_160	Bacteria	Bacteroidota	Bacteroidia	Bacteroidales	Tannerellaceae	Parabacteroides
ASV_16S_161	Bacteria	Actinobacteriota	Coriobacteriia	Coriobacteriales	Eggerthellaceae	Enterorhabdus
ASV_16S_162	Bacteria	Bacteroidota	Bacteroidia	Bacteroidales	Bacteroidaceae	Bacteroides
ASV_16S_163	Bacteria	Actinobacteriota	Coriobacteriia	Coriobacteriales	NA	NA
ASV_16S_164	Bacteria	Bacteroidota	Bacteroidia	Bacteroidales	Bacteroidaceae	Bacteroides
ASV_16S_165	Bacteria	Bacteroidota	Bacteroidia	Bacteroidales	Rikenellaceae	Alistipes
ASV_16S_166	Bacteria	Bacteroidota	Bacteroidia	Bacteroidales	Bacteroidaceae	Bacteroides
ASV_16S_167	Bacteria	Firmicutes	Clostridia	Oscillospirales	Ruminococcaceae	Faecalibacterium
ASV_16S_168	Bacteria	Firmicutes	Bacilli	Lactobacillales	Streptococcaceae	Streptococcus
ASV_16S_169	Bacteria	Firmicutes	Clostridia	Peptostreptococcales-Tissierellales	Family XI	Anaerococcus
ASV_16S_170	Bacteria	Verrucomicrobiota	Verrucomicrobiae	Verrucomicrobiales	Akkermansiaceae	Akkermansia
ASV_16S_171	Bacteria	Firmicutes	Clostridia	Peptococcales	Peptococcaceae	Peptococcus
ASV_16S_172	Bacteria	Firmicutes	Clostridia	Lachnospirales	Lachnospiraceae	NA
ASV_16S_173	Bacteria	Firmicutes	Clostridia	Oscillospirales	Ruminococcaceae	NA
ASV_16S_174	Bacteria	Firmicutes	Clostridia	Oscillospirales	Oscillospiraceae	Colidextribacter
ASV_16S_175	Bacteria	Actinobacteriota	Coriobacteriia	Coriobacteriales	Coriobacteriales Incertae Sedis	NA
ASV_16S_176	Bacteria	Firmicutes	Clostridia	Clostridia UCG-014	NA	NA
ASV_16S_177	Bacteria	Firmicutes	Clostridia	Oscillospirales	Ruminococcaceae	Ruminococcus
ASV_16S_178	Bacteria	Firmicutes	Clostridia	Christensenellales	Christensenellaceae	Christensenellaceae R-7 group
ASV_16S_179	Bacteria	Firmicutes	Clostridia	Peptostreptococcales-Tissierellales	Peptostreptococcaceae	Romboutsia
ASV_16S_180	Bacteria	Firmicutes	Bacilli	Lactobacillales	Lactobacillaceae	Ligilactobacillus
ASV_16S_181	Bacteria	Bacteroidota	Bacteroidia	Bacteroidales	Barnesiellaceae	Barnesiella
ASV_16S_182	Bacteria	Firmicutes	Bacilli	Erysipelotrichales	Erysipelotrichaceae	Catenisphaera
ASV_16S_183	Bacteria	Firmicutes	Clostridia	Lachnospirales	Lachnospiraceae	Lachnospiraceae FCS020 group
ASV_16S_184	Bacteria	Bacteroidota	Bacteroidia	Bacteroidales	Rikenellaceae	Alistipes
ASV_16S_185	Bacteria	Firmicutes	Clostridia	Oscillospirales	Oscillospiraceae	NK4A214 group
ASV_16S_186	Bacteria	Firmicutes	Clostridia	Lachnospirales	Lachnospiraceae	[Eubacterium] hallii group
ASV_16S_187	Bacteria	Bacteroidota	Bacteroidia	Bacteroidales	Tannerellaceae	NA
ASV_16S_188	Bacteria	Bacteroidota	Bacteroidia	Bacteroidales	Bacteroidaceae	Bacteroides
ASV_16S_189	Bacteria	Firmicutes	Bacilli	Lactobacillales	Streptococcaceae	Streptococcus
ASV_16S_190	Bacteria	Actinobacteriota	Coriobacteriia	Coriobacteriales	Eggerthellaceae	Gordonibacter
ASV_16S_191	Bacteria	Bacteroidota	Bacteroidia	Bacteroidales	Marinifilaceae	Odoribacter
ASV_16S_192	Bacteria	Firmicutes	Clostridia	Peptostreptococcales-Tissierellales	Anaerovoracaceae	Mogibacterium
ASV_16S_193	Bacteria	Bacteroidota	Bacteroidia	Bacteroidales	Tannerellaceae	Parabacteroides
ASV_16S_194	Bacteria	Firmicutes	Bacilli	Lactobacillales	Streptococcaceae	Streptococcus
ASV_16S_195	Bacteria	Firmicutes	Clostridia	Peptostreptococcales-Tissierellales	Anaerovoracaceae	Family XIII AD3011 group
ASV_16S_196	Bacteria	Firmicutes	Clostridia	Lachnospirales	Lachnospiraceae	Dorea
ASV_16S_197	Bacteria	Proteobacteria	Gammaproteobacteria	Burkholderiales	Sutterellaceae	Parasutterella
ASV_16S_198	Bacteria	Firmicutes	Bacilli	Erysipelotrichales	Erysipelatoclostridiaceae	Catenibacterium
ASV_16S_199	Bacteria	Firmicutes	Clostridia	Peptostreptococcales-Tissierellales	Family XI	Peptoniphilus
ASV_16S_200	Bacteria	Actinobacteriota	Actinobacteria	Actinomycetales	Actinomycetaceae	Actinomyces
ASV_16S_201	Bacteria	Firmicutes	Bacilli	Lactobacillales	Streptococcaceae	Streptococcus
ASV_16S_202	Bacteria	Bacteroidota	Bacteroidia	Bacteroidales	Rikenellaceae	Alistipes
ASV_16S_203	Bacteria	Proteobacteria	Gammaproteobacteria	Burkholderiales	Burkholderiaceae	Burkholderia-Caballeronia-Paraburkholderia
ASV_16S_204	Bacteria	Firmicutes	Clostridia	Lachnospirales	Lachnospiraceae	[Eubacterium] hallii group
ASV_16S_205	Bacteria	Firmicutes	Clostridia	Oscillospirales	Oscillospiraceae	NA
ASV_16S_206	Bacteria	Firmicutes	Clostridia	Peptostreptococcales-Tissierellales	Family XI	Anaerococcus
ASV_16S_207	Bacteria	Firmicutes	Clostridia	Clostridia UCG-014	NA	NA
ASV_16S_208	Bacteria	Firmicutes	Clostridia	Lachnospirales	Lachnospiraceae	Marvinbryantia
ASV_16S_209	Bacteria	Firmicutes	Bacilli	Lactobacillales	Lactobacillaceae	Lacticaseibacillus
ASV_16S_210	Bacteria	Firmicutes	Clostridia	Lachnospirales	Lachnospiraceae	Lachnospiraceae FCS020 group
ASV_16S_211	Bacteria	Bacteroidota	Bacteroidia	Bacteroidales	Bacteroidaceae	Bacteroides
ASV_16S_212	Bacteria	Bacteroidota	Bacteroidia	Flavobacteriales	Flavobacteriaceae	NA
ASV_16S_213	Bacteria	Firmicutes	Clostridia	Lachnospirales	Lachnospiraceae	Blautia
ASV_16S_214	Bacteria	Firmicutes	Clostridia	Peptostreptococcales-Tissierellales	Family XI	Anaerococcus
ASV_16S_215	Bacteria	Firmicutes	Clostridia	Christensenellales	Christensenellaceae	Christensenellaceae R-7 group
ASV_16S_216	Bacteria	Firmicutes	Bacilli	Erysipelotrichales	Erysipelatoclostridiaceae	Erysipelotrichaceae UCG-003
ASV_16S_217	Bacteria	Firmicutes	Clostridia	Lachnospirales	Lachnospiraceae	Coprococcus
ASV_16S_218	Bacteria	Firmicutes	Clostridia	Lachnospirales	Lachnospiraceae	[Ruminococcus] torques group
ASV_16S_219	Bacteria	Actinobacteriota	Coriobacteriia	Coriobacteriales	Eggerthellaceae	Slackia
ASV_16S_220	Bacteria	Firmicutes	Bacilli	Staphylococcales	Staphylococcaceae	Staphylococcus
ASV_16S_221	Bacteria	Firmicutes	Clostridia	Lachnospirales	Lachnospiraceae	Blautia
ASV_16S_222	Bacteria	Firmicutes	Clostridia	Peptostreptococcales-Tissierellales	Family XI	Anaerococcus
ASV_16S_223	Bacteria	Firmicutes	Clostridia	Oscillospirales	Ruminococcaceae	Incertae Sedis
ASV_16S_224	Bacteria	Firmicutes	Clostridia	Oscillospirales	Ruminococcaceae	Subdoligranulum
ASV_16S_225	Bacteria	Actinobacteriota	Coriobacteriia	Coriobacteriales	Eggerthellaceae	Enterorhabdus
ASV_16S_226	Bacteria	Actinobacteriota	Actinobacteria	Corynebacteriales	Corynebacteriaceae	Corynebacterium
ASV_16S_227	Bacteria	Firmicutes	Clostridia	Clostridiales	Clostridiaceae	Clostridium sensu stricto 1
ASV_16S_228	Bacteria	Actinobacteriota	Coriobacteriia	Coriobacteriales	Eggerthellaceae	Eggerthella
ASV_16S_229	Bacteria	Firmicutes	Clostridia	Christensenellales	Christensenellaceae	Christensenellaceae R-7 group
ASV_16S_230	Bacteria	Firmicutes	Clostridia	Oscillospirales	Oscillospiraceae	UCG-002
ASV_16S_231	Bacteria	Bacteroidota	Bacteroidia	Bacteroidales	Marinifilaceae	Butyricimonas
ASV_16S_232	Bacteria	Firmicutes	Negativicutes	Veillonellales-Selenomonadales	Veillonellaceae	Dialister
ASV_16S_233	Bacteria	Firmicutes	Clostridia	Oscillospirales	Oscillospiraceae	Oscillibacter
ASV_16S_234	Bacteria	Firmicutes	Clostridia	Christensenellales	Christensenellaceae	Christensenellaceae R-7 group
ASV_16S_235	Bacteria	Proteobacteria	Gammaproteobacteria	Enterobacterales	Enterobacteriaceae	Escherichia-Shigella
ASV_16S_236	Bacteria	Bacteroidota	Bacteroidia	Bacteroidales	Bacteroidaceae	Bacteroides
ASV_16S_237	Bacteria	Firmicutes	Clostridia	Lachnospirales	Lachnospiraceae	Howardella
ASV_16S_238	Bacteria	Bacteroidota	Bacteroidia	Bacteroidales	Marinifilaceae	Butyricimonas
ASV_16S_239	Bacteria	Actinobacteriota	Coriobacteriia	Coriobacteriales	Eggerthellaceae	CHKCI002
ASV_16S_240	Bacteria	Actinobacteriota	Actinobacteria	Actinomycetales	Actinomycetaceae	Actinomyces
ASV_16S_241	Bacteria	Firmicutes	Clostridia	Lachnospirales	Lachnospiraceae	[Eubacterium] eligens group
ASV_16S_242	Bacteria	Firmicutes	Clostridia	Oscillospirales	[Eubacterium] coprostanoligenes group	NA
ASV_16S_243	Bacteria	Firmicutes	Clostridia	Lachnospirales	Lachnospiraceae	Agathobacter
ASV_16S_244	Bacteria	Firmicutes	Clostridia	Lachnospirales	Lachnospiraceae	Agathobacter
ASV_16S_245	Bacteria	Firmicutes	Clostridia	Lachnospirales	Lachnospiraceae	Marvinbryantia
ASV_16S_246	Bacteria	Bacteroidota	Bacteroidia	Bacteroidales	Bacteroidaceae	Bacteroides
ASV_16S_247	Bacteria	Firmicutes	Bacilli	Erysipelotrichales	Erysipelotrichaceae	Holdemania
ASV_16S_248	Bacteria	Actinobacteriota	Coriobacteriia	Coriobacteriales	Atopobiaceae	Olsenella
ASV_16S_249	Bacteria	Firmicutes	Clostridia	Oscillospirales	Ruminococcaceae	NA
ASV_16S_250	Bacteria	Firmicutes	Clostridia	Oscillospirales	Ruminococcaceae	NA
ASV_16S_251	Bacteria	Firmicutes	Clostridia	Oscillospirales	Oscillospiraceae	Intestinimonas
ASV_16S_252	Bacteria	Firmicutes	Clostridia	Oscillospirales	Ruminococcaceae	CAG-352
ASV_16S_253	Bacteria	Firmicutes	Clostridia	Lachnospirales	Lachnospiraceae	Roseburia
ASV_16S_254	Bacteria	Firmicutes	Clostridia	Lachnospirales	Lachnospiraceae	[Eubacterium] hallii group
ASV_16S_255	Bacteria	Firmicutes	Clostridia	Lachnospirales	Lachnospiraceae	Butyrivibrio
ASV_16S_256	Bacteria	Firmicutes	Clostridia	Oscillospirales	Ruminococcaceae	NA
ASV_16S_257	Bacteria	Bacteroidota	Bacteroidia	Bacteroidales	Rikenellaceae	Alistipes
ASV_16S_258	Bacteria	Firmicutes	Clostridia	Monoglobales	Monoglobaceae	Monoglobus
ASV_16S_259	Bacteria	Firmicutes	Clostridia	Lachnospirales	Lachnospiraceae	Marvinbryantia
ASV_16S_260	Bacteria	Actinobacteriota	Coriobacteriia	Coriobacteriales	Atopobiaceae	Coriobacteriaceae UCG-002
ASV_16S_261	Bacteria	Firmicutes	Bacilli	Lactobacillales	Streptococcaceae	Streptococcus
ASV_16S_262	Bacteria	Bacteroidota	Bacteroidia	Bacteroidales	NA	NA
ASV_16S_263	Bacteria	Bacteroidota	Bacteroidia	Bacteroidales	Rikenellaceae	Alistipes
ASV_16S_264	Bacteria	Firmicutes	Bacilli	Staphylococcales	Staphylococcaceae	Staphylococcus
ASV_16S_265	Bacteria	Firmicutes	Clostridia	Peptostreptococcales-Tissierellales	Peptostreptococcaceae	Romboutsia
ASV_16S_266	Bacteria	Actinobacteriota	Coriobacteriia	Coriobacteriales	Coriobacteriales Incertae Sedis	NA
ASV_16S_267	Bacteria	Bacteroidota	Bacteroidia	Bacteroidales	Marinifilaceae	Odoribacter
ASV_16S_268	Bacteria	Actinobacteriota	Actinobacteria	Actinomycetales	Actinomycetaceae	Actinomyces
ASV_16S_269	Bacteria	Firmicutes	Clostridia	Christensenellales	Christensenellaceae	Christensenellaceae R-7 group
ASV_16S_270	Bacteria	Firmicutes	Clostridia	Oscillospirales	Ruminococcaceae	Incertae Sedis
ASV_16S_271	Bacteria	Bacteroidota	Bacteroidia	Bacteroidales	Prevotellaceae	Paraprevotella
ASV_16S_272	Bacteria	Actinobacteriota	Coriobacteriia	Coriobacteriales	Atopobiaceae	Libanicoccus
ASV_16S_273	Bacteria	Firmicutes	Clostridia	Lachnospirales	Lachnospiraceae	NA
ASV_16S_274	Bacteria	Actinobacteriota	Coriobacteriia	Coriobacteriales	Eggerthellaceae	DNF00809
ASV_16S_275	Bacteria	Firmicutes	Clostridia	Lachnospirales	Lachnospiraceae	Marvinbryantia
ASV_16S_276	Bacteria	Firmicutes	Clostridia	Lachnospirales	Lachnospiraceae	Roseburia
ASV_16S_277	Bacteria	Actinobacteriota	Coriobacteriia	Coriobacteriales	Eggerthellaceae	Adlercreutzia
ASV_16S_278	Bacteria	Firmicutes	Clostridia	Oscillospirales	[Eubacterium] coprostanoligenes group	NA
ASV_16S_279	Bacteria	Firmicutes	Clostridia	Lachnospirales	Lachnospiraceae	NA
ASV_16S_280	Bacteria	Firmicutes	Clostridia	Lachnospirales	Lachnospiraceae	Roseburia
ASV_16S_281	Bacteria	Firmicutes	Clostridia	Lachnospirales	Lachnospiraceae	Roseburia
ASV_16S_282	Bacteria	Firmicutes	Bacilli	Lactobacillales	Lactobacillaceae	Leuconostoc
ASV_16S_283	Bacteria	Firmicutes	Clostridia	Peptostreptococcales-Tissierellales	Anaerovoracaceae	Family XIII AD3011 group
ASV_16S_284	Bacteria	Firmicutes	Clostridia	Oscillospirales	Ruminococcaceae	Ruminococcus
ASV_16S_285	Bacteria	Firmicutes	Clostridia	Lachnospirales	Lachnospiraceae	[Eubacterium] ventriosum group
ASV_16S_286	Bacteria	Bacteroidota	Bacteroidia	Bacteroidales	Barnesiellaceae	Barnesiella
ASV_16S_287	Bacteria	Firmicutes	Clostridia	Peptostreptococcales-Tissierellales	Peptostreptococcaceae	Terrisporobacter
ASV_16S_288	Bacteria	Firmicutes	Clostridia	Peptococcales	Peptococcaceae	Peptococcus
ASV_16S_289	Bacteria	Bacteroidota	Bacteroidia	Flavobacteriales	NA	NA
ASV_16S_290	Bacteria	Actinobacteriota	Coriobacteriia	Coriobacteriales	Coriobacteriaceae	Collinsella
ASV_16S_291	Bacteria	Firmicutes	Clostridia	Clostridiales	Clostridiaceae	Clostridium sensu stricto 1
ASV_16S_292	Bacteria	Firmicutes	Clostridia	Oscillospirales	UCG-010	NA
ASV_16S_293	Bacteria	Actinobacteriota	Coriobacteriia	Coriobacteriales	Eggerthellaceae	Eggerthella
ASV_16S_294	Bacteria	Bacteroidota	Bacteroidia	Bacteroidales	Rikenellaceae	Alistipes
ASV_16S_295	Bacteria	Actinobacteriota	Coriobacteriia	Coriobacteriales	NA	NA
ASV_16S_296	Bacteria	Actinobacteriota	Coriobacteriia	Coriobacteriales	Eggerthellaceae	Senegalimassilia
ASV_16S_297	Bacteria	Firmicutes	Clostridia	Christensenellales	Christensenellaceae	Christensenellaceae R-7 group
ASV_16S_298	Bacteria	Actinobacteriota	Coriobacteriia	Coriobacteriales	Atopobiaceae	Olsenella
ASV_16S_299	Bacteria	Firmicutes	Bacilli	Lactobacillales	Streptococcaceae	Streptococcus
ASV_16S_300	Bacteria	Firmicutes	Clostridia	Peptococcales	Peptococcaceae	Peptococcus
ASV_16S_301	Bacteria	Firmicutes	Clostridia	Oscillospirales	Ruminococcaceae	NA
ASV_16S_302	Bacteria	Firmicutes	Clostridia	Clostridia UCG-014	NA	NA
ASV_16S_303	Bacteria	Bacteroidota	Bacteroidia	Bacteroidales	Muribaculaceae	NA
ASV_16S_304	Bacteria	Firmicutes	Clostridia	Lachnospirales	Lachnospiraceae	Blautia
ASV_16S_305	Bacteria	Firmicutes	Clostridia	Christensenellales	Christensenellaceae	Christensenellaceae R-7 group
ASV_16S_306	Bacteria	Firmicutes	Clostridia	NA	NA	NA
ASV_16S_307	Bacteria	Firmicutes	Clostridia	Oscillospirales	Oscillospiraceae	Pseudoflavonifractor
ASV_16S_308	Bacteria	Firmicutes	Clostridia	Lachnospirales	Lachnospiraceae	[Eubacterium] ventriosum group
ASV_16S_309	Bacteria	Verrucomicrobiota	Verrucomicrobiae	Verrucomicrobiales	Akkermansiaceae	Akkermansia
ASV_16S_310	Bacteria	Firmicutes	Bacilli	Lactobacillales	Lactobacillaceae	Latilactobacillus
ASV_16S_311	Bacteria	Firmicutes	Bacilli	Staphylococcales	Staphylococcaceae	Staphylococcus
ASV_16S_312	Bacteria	Bacteroidota	Bacteroidia	Bacteroidales	Bacteroidaceae	Bacteroides
ASV_16S_313	Bacteria	Firmicutes	Clostridia	Oscillospirales	Oscillospiraceae	Oscillibacter
ASV_16S_314	Bacteria	Firmicutes	Bacilli	Lactobacillales	Streptococcaceae	Streptococcus
ASV_16S_315	Bacteria	Actinobacteriota	Coriobacteriia	Coriobacteriales	Coriobacteriaceae	Collinsella
ASV_16S_316	Bacteria	Firmicutes	Clostridia	Oscillospirales	Oscillospiraceae	Flavonifractor
ASV_16S_317	Bacteria	Firmicutes	Clostridia	Lachnospirales	Lachnospiraceae	Tyzzerella
ASV_16S_318	Bacteria	Actinobacteriota	Coriobacteriia	Coriobacteriales	Eggerthellaceae	Adlercreutzia
ASV_16S_319	Bacteria	Firmicutes	Clostridia	Lachnospirales	Lachnospiraceae	Coprococcus
ASV_16S_320	Bacteria	Firmicutes	Bacilli	Erysipelotrichales	Erysipelatoclostridiaceae	Erysipelotrichaceae UCG-003
ASV_16S_321	Bacteria	Firmicutes	Clostridia	Lachnospirales	Lachnospiraceae	[Eubacterium] eligens group
ASV_16S_322	Bacteria	Firmicutes	Clostridia	Peptostreptococcales-Tissierellales	Peptostreptococcaceae	Paraclostridium
ASV_16S_323	Bacteria	Firmicutes	Clostridia	Clostridia UCG-014	NA	NA
ASV_16S_324	Bacteria	Bacteroidota	Bacteroidia	Bacteroidales	Rikenellaceae	Alistipes
ASV_16S_325	Bacteria	Firmicutes	Clostridia	Clostridia UCG-014	NA	NA
ASV_16S_326	Bacteria	Firmicutes	Clostridia	Peptostreptococcales-Tissierellales	Anaerovoracaceae	[Eubacterium] brachy group
ASV_16S_327	Bacteria	Firmicutes	Clostridia	Oscillospirales	[Eubacterium] coprostanoligenes group	NA
ASV_16S_328	Bacteria	Firmicutes	Clostridia	Christensenellales	Christensenellaceae	Christensenellaceae R-7 group
ASV_16S_329	Bacteria	Firmicutes	Clostridia	Peptostreptococcales-Tissierellales	Peptostreptococcaceae	Terrisporobacter
ASV_16S_330	Bacteria	Firmicutes	Clostridia	Lachnospirales	Lachnospiraceae	Roseburia
ASV_16S_331	Bacteria	Firmicutes	Clostridia	Peptostreptococcales-Tissierellales	Family XI	Anaerococcus
ASV_16S_332	Bacteria	Firmicutes	Clostridia	Oscillospirales	Oscillospiraceae	UCG-005
ASV_16S_333	Bacteria	Firmicutes	Clostridia	Clostridiales	Clostridiaceae	Clostridium sensu stricto 1
ASV_16S_334	Bacteria	Firmicutes	Clostridia	Lachnospirales	Lachnospiraceae	[Eubacterium] xylanophilum group
ASV_16S_335	Bacteria	Firmicutes	Clostridia	Lachnospirales	Lachnospiraceae	Butyrivibrio
ASV_16S_336	Bacteria	Firmicutes	Bacilli	Lactobacillales	Carnobacteriaceae	Granulicatella
ASV_16S_337	Bacteria	Firmicutes	Clostridia	Oscillospirales	Ruminococcaceae	Ruminococcus
ASV_16S_338	Bacteria	Firmicutes	Clostridia	Oscillospirales	[Eubacterium] coprostanoligenes group	NA
ASV_16S_339	Bacteria	Firmicutes	Clostridia	Oscillospirales	Ruminococcaceae	Ruminococcus
ASV_16S_340	Bacteria	Firmicutes	Clostridia	Lachnospirales	Lachnospiraceae	NA
ASV_16S_341	Bacteria	Bacteroidota	Bacteroidia	Bacteroidales	Marinifilaceae	Odoribacter
ASV_16S_342	Bacteria	Firmicutes	Clostridia	Clostridia UCG-014	NA	NA
ASV_16S_343	Bacteria	Firmicutes	Bacilli	Lactobacillales	Lactobacillaceae	Latilactobacillus
ASV_16S_344	Bacteria	Firmicutes	Clostridia	Peptostreptococcales-Tissierellales	Anaerovoracaceae	Family XIII AD3011 group
ASV_16S_345	Bacteria	Firmicutes	Clostridia	Lachnospirales	Lachnospiraceae	[Eubacterium] ventriosum group
ASV_16S_346	Bacteria	Firmicutes	Clostridia	Lachnospirales	Lachnospiraceae	Blautia
ASV_16S_347	Bacteria	Firmicutes	Clostridia	Clostridia UCG-014	NA	NA
ASV_16S_348	Bacteria	Firmicutes	Clostridia	Oscillospirales	Ruminococcaceae	[Eubacterium] siraeum group
ASV_16S_349	Bacteria	Firmicutes	Bacilli	Lactobacillales	Lactobacillaceae	Lactiplantibacillus
ASV_16S_350	Bacteria	Desulfobacterota	Desulfovibrionia	Desulfovibrionales	Desulfovibrionaceae	Bilophila
ASV_16S_351	Bacteria	Firmicutes	Clostridia	Lachnospirales	Lachnospiraceae	Lachnospiraceae FCS020 group
ASV_16S_352	Bacteria	Firmicutes	Clostridia	Oscillospirales	Ruminococcaceae	Subdoligranulum
ASV_16S_353	Bacteria	Bacteroidota	Bacteroidia	Bacteroidales	Bacteroidaceae	Bacteroides
ASV_16S_354	Bacteria	Firmicutes	Clostridia	Lachnospirales	Lachnospiraceae	[Eubacterium] hallii group
ASV_16S_355	Bacteria	Bacteroidota	Bacteroidia	Bacteroidales	Bacteroidaceae	Bacteroides
ASV_16S_356	Bacteria	Firmicutes	Clostridia	Lachnospirales	Lachnospiraceae	[Eubacterium] ventriosum group
ASV_16S_357	Bacteria	Firmicutes	Clostridia	Lachnospirales	Lachnospiraceae	Agathobacter
ASV_16S_358	Bacteria	Bacteroidota	Bacteroidia	Bacteroidales	Bacteroidaceae	Bacteroides
ASV_16S_359	Bacteria	Bacteroidota	Bacteroidia	Bacteroidales	Muribaculaceae	NA
ASV_16S_360	Bacteria	Actinobacteriota	Actinobacteria	Bifidobacteriales	Bifidobacteriaceae	Bifidobacterium
ASV_16S_361	Bacteria	Firmicutes	Clostridia	Lachnospirales	Lachnospiraceae	[Ruminococcus] gauvreauii group
ASV_16S_362	Bacteria	Firmicutes	Clostridia	Christensenellales	Christensenellaceae	Christensenellaceae R-7 group
ASV_16S_363	Bacteria	Firmicutes	Clostridia	Oscillospirales	Oscillospiraceae	UCG-005
ASV_16S_364	Bacteria	Firmicutes	Clostridia	Oscillospirales	Ruminococcaceae	NA
ASV_16S_365	Bacteria	Bacteroidota	Bacteroidia	Bacteroidales	Bacteroidaceae	Bacteroides
ASV_16S_366	Bacteria	Firmicutes	Bacilli	Lactobacillales	Lactobacillaceae	Lactiplantibacillus
ASV_16S_367	Bacteria	Firmicutes	Clostridia	Oscillospirales	Oscillospiraceae	UCG-002
ASV_16S_368	Bacteria	Bacteroidota	Bacteroidia	Bacteroidales	Rikenellaceae	Alistipes
ASV_16S_369	Bacteria	Firmicutes	Clostridia	Oscillospirales	UCG-010	NA
ASV_16S_370	Bacteria	Firmicutes	Clostridia	Lachnospirales	Lachnospiraceae	Marvinbryantia
ASV_16S_371	Bacteria	Actinobacteriota	Actinobacteria	Corynebacteriales	Corynebacteriaceae	Corynebacterium
ASV_16S_372	Bacteria	Firmicutes	Clostridia	Oscillospirales	Ruminococcaceae	Fournierella
ASV_16S_373	Bacteria	Firmicutes	Clostridia	Oscillospirales	Oscillospiraceae	NA
ASV_16S_374	Bacteria	Firmicutes	Bacilli	Lactobacillales	Streptococcaceae	Streptococcus
ASV_16S_375	Bacteria	Firmicutes	Clostridia	Peptostreptococcales-Tissierellales	Family XI	Anaerococcus
ASV_16S_376	Bacteria	Firmicutes	Clostridia	Lachnospirales	Lachnospiraceae	Lachnospiraceae NK4A136 group
ASV_16S_377	Bacteria	Bacteroidota	Bacteroidia	Bacteroidales	Bacteroidaceae	Bacteroides
ASV_16S_378	Bacteria	Actinobacteriota	Coriobacteriia	Coriobacteriales	Eggerthellaceae	Gordonibacter
ASV_16S_379	Bacteria	Firmicutes	Bacilli	Erysipelotrichales	Erysipelatoclostridiaceae	Erysipelatoclostridium
ASV_16S_380	Bacteria	Bacteroidota	Bacteroidia	Bacteroidales	Prevotellaceae	Prevotella_9
ASV_16S_381	Bacteria	Firmicutes	Clostridia	Oscillospirales	UCG-010	NA
ASV_16S_382	Bacteria	Firmicutes	Clostridia	Lachnospirales	Lachnospiraceae	Lachnoclostridium
ASV_16S_383	Bacteria	Firmicutes	Clostridia	Christensenellales	Christensenellaceae	Christensenellaceae R-7 group
ASV_16S_384	Bacteria	Firmicutes	Clostridia	Oscillospirales	Ruminococcaceae	NA
ASV_16S_385	Bacteria	Actinobacteriota	Coriobacteriia	Coriobacteriales	Atopobiaceae	NA
ASV_16S_386	Bacteria	Firmicutes	Bacilli	Erysipelotrichales	Erysipelotrichaceae	Holdemanella
ASV_16S_387	Bacteria	Actinobacteriota	Coriobacteriia	Coriobacteriales	Eggerthellaceae	Adlercreutzia
ASV_16S_388	Bacteria	Firmicutes	Clostridia	Lachnospirales	Lachnospiraceae	[Ruminococcus] torques group
ASV_16S_389	Bacteria	Actinobacteriota	Coriobacteriia	Coriobacteriales	Coriobacteriaceae	Collinsella
ASV_16S_390	Bacteria	Firmicutes	Clostridia	Oscillospirales	Oscillospiraceae	Flavonifractor
ASV_16S_391	Bacteria	Firmicutes	Clostridia	Christensenellales	Christensenellaceae	Christensenellaceae R-7 group
ASV_16S_392	Bacteria	Firmicutes	Clostridia	Oscillospirales	Oscillospiraceae	UCG-005
ASV_16S_393	Bacteria	Firmicutes	Clostridia	Clostridiales	Clostridiaceae	Clostridium sensu stricto 1
ASV_16S_394	Bacteria	Actinobacteriota	Coriobacteriia	Coriobacteriales	Eggerthellaceae	Senegalimassilia
ASV_16S_395	Bacteria	Bacteroidota	Bacteroidia	Bacteroidales	Muribaculaceae	NA
ASV_16S_396	Bacteria	Firmicutes	Clostridia	Oscillospirales	[Clostridium] methylpentosum group	NA
ASV_16S_397	Bacteria	Firmicutes	Clostridia	Peptostreptococcales-Tissierellales	Family XI	Anaerococcus
ASV_16S_398	Bacteria	Actinobacteriota	Coriobacteriia	Coriobacteriales	Coriobacteriaceae	Collinsella
ASV_16S_399	Bacteria	Firmicutes	Clostridia	Lachnospirales	Lachnospiraceae	Sellimonas
ASV_16S_400	Bacteria	Firmicutes	Negativicutes	Veillonellales-Selenomonadales	Veillonellaceae	Veillonella
ASV_16S_401	Bacteria	Firmicutes	Bacilli	Erysipelotrichales	Erysipelatoclostridiaceae	Erysipelatoclostridium
ASV_16S_402	Bacteria	Bacteroidota	Bacteroidia	Bacteroidales	Prevotellaceae	Prevotella_9
ASV_16S_403	Bacteria	Bacteroidota	Bacteroidia	Bacteroidales	Bacteroidaceae	Bacteroides
ASV_16S_404	Bacteria	Bacteroidota	Bacteroidia	Bacteroidales	Bacteroidaceae	Bacteroides
ASV_16S_405	Bacteria	Firmicutes	Clostridia	Oscillospirales	Oscillospiraceae	UCG-002
ASV_16S_406	Bacteria	Firmicutes	Clostridia	Peptostreptococcales-Tissierellales	Anaerovoracaceae	Family XIII AD3011 group
ASV_16S_407	Bacteria	Firmicutes	Clostridia	Clostridia vadinBB60 group	NA	NA
ASV_16S_408	Bacteria	Actinobacteriota	Coriobacteriia	Coriobacteriales	Eggerthellaceae	Senegalimassilia
ASV_16S_409	Bacteria	Firmicutes	Clostridia	Lachnospirales	Lachnospiraceae	Lachnoclostridium
ASV_16S_410	Bacteria	Bacteroidota	Bacteroidia	Bacteroidales	Bacteroidaceae	Bacteroides
ASV_16S_411	Bacteria	Firmicutes	Clostridia	Christensenellales	Christensenellaceae	NA
ASV_16S_412	Bacteria	Bacteroidota	Bacteroidia	Bacteroidales	Rikenellaceae	Alistipes
ASV_16S_413	Bacteria	Firmicutes	Clostridia	Oscillospirales	Ruminococcaceae	Subdoligranulum
ASV_16S_414	Bacteria	Bacteroidota	Bacteroidia	Bacteroidales	Bacteroidaceae	Bacteroides
ASV_16S_415	Bacteria	Actinobacteriota	Actinobacteria	Bifidobacteriales	Bifidobacteriaceae	Bifidobacterium
ASV_16S_416	Bacteria	Firmicutes	Bacilli	Erysipelotrichales	Erysipelatoclostridiaceae	Erysipelatoclostridium
ASV_16S_417	Bacteria	Firmicutes	Clostridia	Oscillospirales	Oscillospiraceae	Intestinimonas
ASV_16S_418	Bacteria	Firmicutes	Clostridia	Oscillospirales	[Eubacterium] coprostanoligenes group	NA
ASV_16S_419	Bacteria	Firmicutes	Clostridia	Christensenellales	Christensenellaceae	NA
ASV_16S_420	Bacteria	Actinobacteriota	Coriobacteriia	Coriobacteriales	Atopobiaceae	Olsenella
ASV_16S_421	Bacteria	Actinobacteriota	Coriobacteriia	Coriobacteriales	Atopobiaceae	Coriobacteriaceae UCG-002
ASV_16S_422	Bacteria	Firmicutes	Clostridia	Oscillospirales	Ruminococcaceae	NA
ASV_16S_423	Bacteria	Firmicutes	Clostridia	Christensenellales	Christensenellaceae	Christensenellaceae R-7 group
ASV_16S_424	Bacteria	Actinobacteriota	Coriobacteriia	Coriobacteriales	Eggerthellaceae	Senegalimassilia
ASV_16S_425	Bacteria	Firmicutes	Bacilli	Lactobacillales	Lactobacillaceae	Ligilactobacillus
ASV_16S_426	Bacteria	Bacteroidota	Bacteroidia	Bacteroidales	Bacteroidaceae	Bacteroides
ASV_16S_427	Bacteria	Firmicutes	Clostridia	Oscillospirales	[Eubacterium] coprostanoligenes group	NA
ASV_16S_428	Bacteria	Firmicutes	Clostridia	Oscillospirales	[Eubacterium] coprostanoligenes group	NA
ASV_16S_429	Bacteria	Firmicutes	Bacilli	Staphylococcales	Staphylococcaceae	Staphylococcus
ASV_16S_430	Bacteria	Bacteroidota	Bacteroidia	Bacteroidales	Bacteroidaceae	Bacteroides
ASV_16S_431	Bacteria	Firmicutes	Clostridia	Lachnospirales	Lachnospiraceae	[Ruminococcus] gnavus group
ASV_16S_432	Bacteria	Firmicutes	Clostridia	Oscillospirales	Oscillospiraceae	UCG-002
ASV_16S_433	Bacteria	Bacteroidota	Bacteroidia	Bacteroidales	Bacteroidaceae	Bacteroides
ASV_16S_434	Bacteria	Actinobacteriota	Actinobacteria	Actinomycetales	Actinomycetaceae	Actinomyces
ASV_16S_435	Bacteria	Firmicutes	Bacilli	Lactobacillales	Lactobacillaceae	Ligilactobacillus
ASV_16S_436	Bacteria	Actinobacteriota	Coriobacteriia	Coriobacteriales	Coriobacteriaceae	Collinsella
ASV_16S_437	Bacteria	Firmicutes	Clostridia	Lachnospirales	Lachnospiraceae	Lachnospira
ASV_16S_438	Bacteria	Firmicutes	Clostridia	Oscillospirales	Oscillospiraceae	Colidextribacter
ASV_16S_439	Bacteria	Firmicutes	Clostridia	Oscillospirales	Oscillospiraceae	NA
ASV_16S_440	Bacteria	Actinobacteriota	Coriobacteriia	Coriobacteriales	Atopobiaceae	Olsenella
ASV_16S_441	Bacteria	Firmicutes	Clostridia	Oscillospirales	Ruminococcaceae	Ruminococcus
ASV_16S_442	Bacteria	Firmicutes	Clostridia	Oscillospirales	[Eubacterium] coprostanoligenes group	NA
ASV_16S_443	Bacteria	Firmicutes	Bacilli	Staphylococcales	Staphylococcaceae	Staphylococcus
ASV_16S_444	Bacteria	Firmicutes	Clostridia	Monoglobales	Monoglobaceae	Monoglobus
ASV_16S_445	Bacteria	Bacteroidota	Bacteroidia	Bacteroidales	Rikenellaceae	Alistipes
ASV_16S_446	Bacteria	Firmicutes	Bacilli	Staphylococcales	Staphylococcaceae	Staphylococcus
ASV_16S_447	Bacteria	Firmicutes	Clostridia	Lachnospirales	Lachnospiraceae	Blautia
ASV_16S_448	Bacteria	Proteobacteria	Gammaproteobacteria	Enterobacterales	Enterobacteriaceae	Klebsiella
ASV_16S_449	Bacteria	Firmicutes	Clostridia	Oscillospirales	Oscillospiraceae	NK4A214 group
ASV_16S_450	Bacteria	Bacteroidota	Bacteroidia	Bacteroidales	Tannerellaceae	Parabacteroides
ASV_16S_451	Bacteria	Firmicutes	Clostridia	Lachnospirales	Lachnospiraceae	Blautia
ASV_16S_452	Bacteria	Firmicutes	Clostridia	Lachnospirales	Lachnospiraceae	[Ruminococcus] torques group
ASV_16S_453	Bacteria	Firmicutes	Bacilli	Lactobacillales	Enterococcaceae	Tetragenococcus
ASV_16S_454	Bacteria	Firmicutes	Clostridia	Clostridia vadinBB60 group	NA	NA
ASV_16S_455	Bacteria	Firmicutes	Bacilli	Lactobacillales	Streptococcaceae	Streptococcus
ASV_16S_456	Bacteria	Firmicutes	Clostridia	Peptostreptococcales-Tissierellales	Family XI	Parvimonas
ASV_16S_457	Bacteria	Firmicutes	Clostridia	Lachnospirales	Lachnospiraceae	Blautia
ASV_16S_458	Bacteria	Firmicutes	Clostridia	Lachnospirales	Lachnospiraceae	Epulopiscium
ASV_16S_459	Bacteria	Firmicutes	Clostridia	Peptostreptococcales-Tissierellales	Family XI	Anaerococcus
ASV_16S_460	Bacteria	Firmicutes	Clostridia	Clostridiales	Clostridiaceae	Clostridium sensu stricto 1
ASV_16S_461	Bacteria	Firmicutes	Clostridia	Clostridia UCG-014	NA	NA
ASV_16S_462	Bacteria	Firmicutes	Bacilli	Lactobacillales	Streptococcaceae	Streptococcus
ASV_16S_463	Bacteria	Firmicutes	Clostridia	Peptostreptococcales-Tissierellales	Anaerovoracaceae	[Eubacterium] nodatum group
ASV_16S_464	Bacteria	Firmicutes	Clostridia	Oscillospirales	Ruminococcaceae	Faecalibacterium
ASV_16S_465	Bacteria	Firmicutes	Clostridia	Clostridiales	Clostridiaceae	Clostridium sensu stricto 1
ASV_16S_466	Bacteria	Firmicutes	Clostridia	Lachnospirales	Lachnospiraceae	Lachnospiraceae NK4A136 group
ASV_16S_467	Bacteria	Actinobacteriota	Actinobacteria	Corynebacteriales	Corynebacteriaceae	Corynebacterium
ASV_16S_468	Bacteria	Firmicutes	Clostridia	Christensenellales	Christensenellaceae	Christensenella
ASV_16S_469	Bacteria	Firmicutes	Clostridia	Lachnospirales	Lachnospiraceae	[Ruminococcus] torques group
ASV_16S_470	Bacteria	Firmicutes	Clostridia	Lachnospirales	Lachnospiraceae	Lachnospiraceae UCG-010
ASV_16S_471	Bacteria	Firmicutes	Bacilli	Staphylococcales	Staphylococcaceae	Staphylococcus
ASV_16S_472	Bacteria	Firmicutes	Clostridia	Oscillospirales	Oscillospiraceae	Colidextribacter
ASV_16S_473	Bacteria	Firmicutes	Clostridia	Oscillospirales	Ruminococcaceae	CAG-352
ASV_16S_474	Bacteria	Firmicutes	Bacilli	Lactobacillales	Streptococcaceae	Streptococcus
ASV_16S_475	Bacteria	Firmicutes	Clostridia	Clostridiales	Clostridiaceae	Clostridium sensu stricto 1
ASV_16S_476	Bacteria	Firmicutes	Clostridia	Lachnospirales	Lachnospiraceae	Lachnospiraceae NK4A136 group
ASV_16S_477	Bacteria	Bacteroidota	Bacteroidia	Bacteroidales	Bacteroidaceae	Bacteroides
ASV_16S_478	Bacteria	Firmicutes	Clostridia	Lachnospirales	Lachnospiraceae	GCA-900066755
ASV_16S_479	Bacteria	Firmicutes	Clostridia	Oscillospirales	Ruminococcaceae	Incertae Sedis
ASV_16S_480	Bacteria	Firmicutes	Bacilli	Erysipelotrichales	Erysipelotrichaceae	[Clostridium] innocuum group
ASV_16S_481	Bacteria	Firmicutes	Clostridia	Lachnospirales	Lachnospiraceae	NA
ASV_16S_482	Bacteria	Firmicutes	Clostridia	Peptostreptococcales-Tissierellales	Family XI	Ezakiella
ASV_16S_483	Bacteria	Bacteroidota	Bacteroidia	Bacteroidales	Bacteroidaceae	Bacteroides
ASV_16S_484	Bacteria	Actinobacteriota	Actinobacteria	Bifidobacteriales	Bifidobacteriaceae	Bifidobacterium
ASV_16S_485	Bacteria	Firmicutes	Clostridia	Oscillospirales	Ruminococcaceae	Ruminococcus
ASV_16S_486	Bacteria	Verrucomicrobiota	Verrucomicrobiae	Verrucomicrobiales	Akkermansiaceae	Akkermansia
ASV_16S_487	Bacteria	Firmicutes	Clostridia	Lachnospirales	Lachnospiraceae	NA
ASV_16S_488	Bacteria	Proteobacteria	Gammaproteobacteria	Enterobacterales	Enterobacteriaceae	NA
ASV_16S_489	Bacteria	Bacteroidota	Bacteroidia	Bacteroidales	Bacteroidaceae	Bacteroides
ASV_16S_490	Bacteria	Firmicutes	Clostridia	Lachnospirales	Lachnospiraceae	Dorea
ASV_16S_491	Bacteria	Firmicutes	Bacilli	Lactobacillales	P5D1-392	NA
ASV_16S_492	Bacteria	Bacteroidota	Bacteroidia	Bacteroidales	Tannerellaceae	NA
ASV_16S_493	Bacteria	Actinobacteriota	Coriobacteriia	Coriobacteriales	Atopobiaceae	NA
ASV_16S_494	Bacteria	Firmicutes	Clostridia	Oscillospirales	Oscillospiraceae	Colidextribacter
ASV_16S_495	Bacteria	Actinobacteriota	Coriobacteriia	Coriobacteriales	Eggerthellaceae	NA
ASV_16S_496	Bacteria	Bacteroidota	Bacteroidia	Bacteroidales	Marinifilaceae	Butyricimonas
ASV_16S_497	Bacteria	Bacteroidota	Bacteroidia	Bacteroidales	Rikenellaceae	Alistipes
ASV_16S_498	Bacteria	Firmicutes	Clostridia	Oscillospirales	UCG-010	NA
ASV_16S_499	Bacteria	Firmicutes	Clostridia	Christensenellales	Christensenellaceae	Christensenellaceae R-7 group
ASV_16S_500	Bacteria	Bacteroidota	Bacteroidia	Bacteroidales	Bacteroidaceae	Bacteroides
ASV_16S_501	Bacteria	Firmicutes	Clostridia	Oscillospirales	UCG-010	NA
ASV_16S_502	Bacteria	Firmicutes	Bacilli	Lactobacillales	Lactobacillaceae	Leuconostoc
ASV_16S_503	Bacteria	Firmicutes	Clostridia	Oscillospirales	Butyricicoccaceae	Butyricicoccus
ASV_16S_504	Bacteria	Firmicutes	Clostridia	Peptostreptococcales-Tissierellales	Anaerovoracaceae	Family XIII UCG-001
ASV_16S_505	Bacteria	Firmicutes	Bacilli	Lactobacillales	Lactobacillaceae	Limosilactobacillus
ASV_16S_506	Bacteria	Firmicutes	Clostridia	Lachnospirales	Lachnospiraceae	Roseburia
ASV_16S_507	Bacteria	Firmicutes	Clostridia	Christensenellales	Christensenellaceae	Christensenellaceae R-7 group
ASV_16S_508	Bacteria	Firmicutes	Clostridia	Clostridia vadinBB60 group	NA	NA
ASV_16S_509	Bacteria	Firmicutes	Clostridia	Lachnospirales	Lachnospiraceae	[Eubacterium] fissicatena group
ASV_16S_510	Bacteria	Firmicutes	Clostridia	Lachnospirales	Lachnospiraceae	Lachnospira
ASV_16S_511	Bacteria	Bacteroidota	Bacteroidia	Bacteroidales	Marinifilaceae	Sanguibacteroides
ASV_16S_512	Bacteria	Firmicutes	Clostridia	Oscillospirales	Ruminococcaceae	NA
ASV_16S_513	Bacteria	Firmicutes	Clostridia	Lachnospirales	Lachnospiraceae	[Ruminococcus] gauvreauii group
ASV_16S_514	Bacteria	Actinobacteriota	Actinobacteria	Corynebacteriales	Corynebacteriaceae	Corynebacterium
ASV_16S_515	Bacteria	Bacteroidota	Bacteroidia	Bacteroidales	Bacteroidaceae	Bacteroides
ASV_16S_516	Bacteria	Firmicutes	Bacilli	Lactobacillales	Lactobacillaceae	Leuconostoc
ASV_16S_517	Bacteria	Bacteroidota	Bacteroidia	Bacteroidales	Bacteroidaceae	Bacteroides
ASV_16S_518	Bacteria	Actinobacteriota	Coriobacteriia	Coriobacteriales	Eggerthellaceae	Slackia
ASV_16S_519	Bacteria	Firmicutes	Clostridia	Eubacteriales	Anaerofustaceae	Anaerofustis
ASV_16S_520	Bacteria	Firmicutes	Clostridia	Lachnospirales	Lachnospiraceae	NA
ASV_16S_521	Bacteria	Firmicutes	Bacilli	RF39	NA	NA
ASV_16S_522	Bacteria	Firmicutes	Clostridia	Lachnospirales	Lachnospiraceae	Marvinbryantia
ASV_16S_523	Bacteria	Firmicutes	Bacilli	Lactobacillales	Streptococcaceae	Streptococcus
ASV_16S_524	Bacteria	Firmicutes	Clostridia	Lachnospirales	Lachnospiraceae	NA
ASV_16S_525	Bacteria	Firmicutes	Bacilli	Erysipelotrichales	Erysipelotrichaceae	Solobacterium
ASV_16S_526	Bacteria	Firmicutes	Clostridia	Christensenellales	Christensenellaceae	NA
ASV_16S_527	Bacteria	Firmicutes	Clostridia	Clostridia vadinBB60 group	NA	NA
ASV_16S_528	Bacteria	Firmicutes	Clostridia	Clostridia UCG-014	NA	NA
ASV_16S_529	Bacteria	Firmicutes	Clostridia	Lachnospirales	Lachnospiraceae	Blautia
ASV_16S_530	Bacteria	Proteobacteria	Gammaproteobacteria	Enterobacterales	Enterobacteriaceae	Klebsiella
ASV_16S_531	Bacteria	Firmicutes	Clostridia	Lachnospirales	Lachnospiraceae	Lachnoclostridium
ASV_16S_532	Bacteria	Actinobacteriota	Coriobacteriia	Coriobacteriales	Atopobiaceae	Olsenella
ASV_16S_533	Bacteria	Firmicutes	Negativicutes	Veillonellales-Selenomonadales	Veillonellaceae	Dialister
ASV_16S_534	Bacteria	Firmicutes	Bacilli	Lactobacillales	Lactobacillaceae	Leuconostoc
ASV_16S_535	Bacteria	Firmicutes	Clostridia	Oscillospirales	Ruminococcaceae	Paludicola
ASV_16S_536	Bacteria	Firmicutes	Clostridia	Lachnospirales	Lachnospiraceae	Lachnoclostridium
ASV_16S_537	Bacteria	Firmicutes	Clostridia	Clostridia UCG-014	NA	NA
ASV_16S_538	Bacteria	Firmicutes	Clostridia	Clostridia UCG-014	NA	NA
ASV_16S_539	Bacteria	Firmicutes	Clostridia	Peptostreptococcales-Tissierellales	Family XI	Anaerococcus
ASV_16S_540	Bacteria	Firmicutes	Negativicutes	Acidaminococcales	Acidaminococcaceae	Phascolarctobacterium
ASV_16S_541	Bacteria	Actinobacteriota	Actinobacteria	Actinomycetales	Actinomycetaceae	Actinomyces
ASV_16S_542	Bacteria	Firmicutes	Bacilli	Erysipelotrichales	Erysipelotrichaceae	Faecalitalea
ASV_16S_543	Bacteria	Actinobacteriota	Actinobacteria	Actinomycetales	Actinomycetaceae	Actinomyces
ASV_16S_544	Bacteria	Bacteroidota	Bacteroidia	Bacteroidales	Rikenellaceae	Alistipes
ASV_16S_545	Bacteria	Bacteroidota	Bacteroidia	Bacteroidales	Muribaculaceae	NA
ASV_16S_546	Bacteria	Firmicutes	Clostridia	Oscillospirales	Ruminococcaceae	Subdoligranulum
ASV_16S_547	Bacteria	Firmicutes	Clostridia	Clostridiales	Clostridiaceae	Sarcina
ASV_16S_548	Bacteria	Firmicutes	Clostridia	Oscillospirales	Oscillospiraceae	Oscillibacter
ASV_16S_549	Bacteria	Firmicutes	Bacilli	Staphylococcales	Staphylococcaceae	Staphylococcus
ASV_16S_550	Bacteria	Proteobacteria	Gammaproteobacteria	Enterobacterales	Enterobacteriaceae	NA
ASV_16S_551	Bacteria	Actinobacteriota	Actinobacteria	Micrococcales	Brevibacteriaceae	Brevibacterium
ASV_16S_552	Bacteria	Firmicutes	Clostridia	Oscillospirales	Ruminococcaceae	Paludicola
ASV_16S_553	Bacteria	Firmicutes	Clostridia	Oscillospirales	Oscillospiraceae	UCG-002
ASV_16S_554	Bacteria	Bacteroidota	Bacteroidia	Bacteroidales	Barnesiellaceae	Coprobacter
ASV_16S_555	Bacteria	Firmicutes	Bacilli	Lactobacillales	Streptococcaceae	Streptococcus
ASV_16S_556	Bacteria	Firmicutes	Bacilli	RF39	NA	NA
ASV_16S_557	Bacteria	Firmicutes	Clostridia	Oscillospirales	Oscillospiraceae	Intestinimonas
ASV_16S_558	Bacteria	Firmicutes	Clostridia	Lachnospirales	Lachnospiraceae	Lachnospiraceae UCG-001
ASV_16S_559	Bacteria	Firmicutes	Clostridia	Peptostreptococcales-Tissierellales	Anaerovoracaceae	Family XIII AD3011 group
ASV_16S_560	Bacteria	Firmicutes	Clostridia	Peptostreptococcales-Tissierellales	Family XI	Gallicola
ASV_16S_561	Bacteria	Firmicutes	Clostridia	Christensenellales	Christensenellaceae	Christensenellaceae R-7 group
ASV_16S_562	Bacteria	Bacteroidota	Bacteroidia	Bacteroidales	Bacteroidaceae	Bacteroides
ASV_16S_563	Bacteria	Firmicutes	Bacilli	Lactobacillales	Lactobacillaceae	Leuconostoc
ASV_16S_564	Bacteria	Actinobacteriota	Coriobacteriia	Coriobacteriales	Atopobiaceae	Libanicoccus
ASV_16S_565	Bacteria	Firmicutes	Bacilli	Lactobacillales	Enterococcaceae	NA
ASV_16S_566	Bacteria	Actinobacteriota	Coriobacteriia	Coriobacteriales	Atopobiaceae	NA
ASV_16S_567	Bacteria	Firmicutes	Clostridia	Oscillospirales	Ruminococcaceae	Fournierella
ASV_16S_568	Bacteria	Firmicutes	Bacilli	Lactobacillales	Lactobacillaceae	Leuconostoc
ASV_16S_569	Bacteria	Firmicutes	Clostridia	Peptostreptococcales-Tissierellales	Anaerovoracaceae	Family XIII AD3011 group
ASV_16S_570	Bacteria	Bacteroidota	Bacteroidia	Bacteroidales	Barnesiellaceae	Barnesiella
ASV_16S_571	Bacteria	Bacteroidota	Bacteroidia	Bacteroidales	Bacteroidaceae	Bacteroides
ASV_16S_572	Bacteria	Actinobacteriota	Coriobacteriia	Coriobacteriales	Eggerthellaceae	Slackia
ASV_16S_573	Bacteria	Firmicutes	Clostridia	Clostridia vadinBB60 group	NA	NA
ASV_16S_574	Bacteria	Bacteroidota	Bacteroidia	Bacteroidales	Muribaculaceae	NA
ASV_16S_575	Bacteria	Firmicutes	Clostridia	Oscillospirales	Ruminococcaceae	Subdoligranulum
ASV_16S_576	Bacteria	Firmicutes	Clostridia	Oscillospirales	UCG-011	NA
ASV_16S_577	Bacteria	Firmicutes	Bacilli	Erysipelotrichales	Erysipelatoclostridiaceae	Erysipelatoclostridium
ASV_16S_578	Bacteria	Firmicutes	Bacilli	Erysipelotrichales	Erysipelatoclostridiaceae	Erysipelatoclostridium
ASV_16S_579	Bacteria	Firmicutes	Clostridia	Oscillospirales	Ruminococcaceae	NA
ASV_16S_580	Bacteria	Bacteroidota	Bacteroidia	Bacteroidales	Barnesiellaceae	Barnesiella
ASV_16S_581	Bacteria	Firmicutes	Clostridia	Oscillospirales	Oscillospiraceae	Intestinimonas
ASV_16S_582	Bacteria	Firmicutes	Bacilli	Staphylococcales	Staphylococcaceae	Staphylococcus
ASV_16S_583	Bacteria	Actinobacteriota	Coriobacteriia	Coriobacteriales	Eggerthellaceae	NA
ASV_16S_584	Bacteria	Firmicutes	Clostridia	Lachnospirales	Lachnospiraceae	[Ruminococcus] torques group
ASV_16S_585	Bacteria	Firmicutes	Clostridia	Lachnospirales	Lachnospiraceae	Lachnospiraceae UCG-001
ASV_16S_586	Bacteria	Proteobacteria	Gammaproteobacteria	Enterobacterales	Enterobacteriaceae	Klebsiella
ASV_16S_587	Bacteria	Firmicutes	Bacilli	Lactobacillales	Lactobacillaceae	Leuconostoc
ASV_16S_588	Bacteria	Firmicutes	Clostridia	Peptostreptococcales-Tissierellales	Family XI	Peptoniphilus
ASV_16S_589	Bacteria	Firmicutes	Bacilli	Lactobacillales	Lactobacillaceae	Leuconostoc
ASV_16S_590	Bacteria	Firmicutes	Bacilli	Bacillales	Planococcaceae	Rummeliibacillus
ASV_16S_591	Bacteria	Firmicutes	Bacilli	Lactobacillales	Enterococcaceae	Enterococcus
ASV_16S_592	Bacteria	Firmicutes	Clostridia	Lachnospirales	Lachnospiraceae	Catenibacillus
ASV_16S_593	Bacteria	Firmicutes	Clostridia	Christensenellales	Christensenellaceae	Christensenellaceae R-7 group
ASV_16S_594	Bacteria	Firmicutes	Clostridia	Oscillospirales	Ruminococcaceae	Ruminococcus
ASV_16S_595	Bacteria	Firmicutes	Clostridia	Oscillospirales	UCG-010	NA
ASV_16S_596	Bacteria	Bacteroidota	Bacteroidia	Bacteroidales	Muribaculaceae	NA
ASV_16S_597	Bacteria	Firmicutes	Bacilli	Lactobacillales	Enterococcaceae	NA
ASV_16S_598	Bacteria	Actinobacteriota	Coriobacteriia	Coriobacteriales	Atopobiaceae	Atopobium
ASV_16S_599	Bacteria	Firmicutes	Clostridia	Christensenellales	Christensenellaceae	Christensenellaceae R-7 group
ASV_16S_600	Bacteria	Bacteroidota	Bacteroidia	Bacteroidales	Barnesiellaceae	Coprobacter
ASV_16S_601	Bacteria	Actinobacteriota	Coriobacteriia	Coriobacteriales	Coriobacteriaceae	Collinsella
ASV_16S_602	Bacteria	Bacteroidota	Bacteroidia	Bacteroidales	Prevotellaceae	Prevotella_9
ASV_16S_603	Bacteria	Firmicutes	Clostridia	Peptococcales	Peptococcaceae	NA
ASV_16S_604	Bacteria	Actinobacteriota	Actinobacteria	Bifidobacteriales	Bifidobacteriaceae	NA
ASV_16S_605	Bacteria	Bacteroidota	Bacteroidia	Bacteroidales	Barnesiellaceae	Barnesiella
ASV_16S_606	Bacteria	Firmicutes	Clostridia	Oscillospirales	NA	NA
ASV_16S_607	Bacteria	Actinobacteriota	Actinobacteria	Corynebacteriales	Corynebacteriaceae	Corynebacterium
ASV_16S_608	Bacteria	Actinobacteriota	Actinobacteria	Propionibacteriales	Propionibacteriaceae	Propionibacterium
ASV_16S_609	Bacteria	Firmicutes	Bacilli	Erysipelotrichales	Erysipelatoclostridiaceae	Erysipelatoclostridium
ASV_16S_610	Bacteria	Bacteroidota	Bacteroidia	Bacteroidales	Muribaculaceae	NA
ASV_16S_611	Bacteria	Bacteroidota	Bacteroidia	Bacteroidales	Marinifilaceae	Butyricimonas
ASV_16S_612	Bacteria	Firmicutes	Clostridia	Oscillospirales	Oscillospiraceae	UCG-005
ASV_16S_613	Bacteria	Bacteroidota	Bacteroidia	Bacteroidales	Bacteroidaceae	Bacteroides
ASV_16S_614	Bacteria	Firmicutes	Bacilli	Staphylococcales	Gemellaceae	Gemella
ASV_16S_615	Bacteria	Firmicutes	Bacilli	Lactobacillales	Enterococcaceae	NA
ASV_16S_616	Bacteria	Firmicutes	Clostridia	Lachnospirales	Lachnospiraceae	Lachnospiraceae NK4A136 group
ASV_16S_617	Bacteria	Firmicutes	Bacilli	Lactobacillales	Lactobacillaceae	Weissella
ASV_16S_618	Bacteria	Actinobacteriota	Coriobacteriia	Coriobacteriales	Eggerthellaceae	Enteroscipio
ASV_16S_619	Bacteria	Firmicutes	Clostridia	Lachnospirales	Lachnospiraceae	Roseburia
ASV_16S_620	Bacteria	Firmicutes	Clostridia	Oscillospirales	Ruminococcaceae	Ruminococcus
ASV_16S_621	Bacteria	Firmicutes	Bacilli	Lactobacillales	Lactobacillaceae	Leuconostoc
ASV_16S_622	Bacteria	Bacteroidota	Bacteroidia	Bacteroidales	Prevotellaceae	Prevotella_9
ASV_16S_623	Bacteria	Firmicutes	Clostridia	Oscillospirales	UCG-010	NA
ASV_16S_624	Bacteria	Firmicutes	Clostridia	Christensenellales	Christensenellaceae	Christensenellaceae R-7 group
ASV_16S_625	Bacteria	Bacteroidota	Bacteroidia	Bacteroidales	Bacteroidaceae	Bacteroides
ASV_16S_626	Bacteria	Firmicutes	Clostridia	Oscillospirales	[Eubacterium] coprostanoligenes group	NA
ASV_16S_627	Bacteria	Proteobacteria	Gammaproteobacteria	Enterobacterales	Enterobacteriaceae	Aquamonas
ASV_16S_628	Bacteria	Proteobacteria	Gammaproteobacteria	Enterobacterales	NA	NA
ASV_16S_629	Bacteria	Firmicutes	Clostridia	Lachnospirales	Lachnospiraceae	Marvinbryantia
ASV_16S_630	Bacteria	Firmicutes	Clostridia	Lachnospirales	Lachnospiraceae	Lachnospiraceae ND3007 group
ASV_16S_631	Bacteria	Actinobacteriota	Coriobacteriia	Coriobacteriales	Coriobacteriaceae	Enorma
ASV_16S_632	Bacteria	Firmicutes	Clostridia	Oscillospirales	Ruminococcaceae	Subdoligranulum
ASV_16S_633	Bacteria	Firmicutes	Clostridia	Lachnospirales	Defluviitaleaceae	Defluviitaleaceae UCG-011
ASV_16S_634	Bacteria	Bacteroidota	Bacteroidia	Bacteroidales	Prevotellaceae	Prevotella_9
ASV_16S_635	Bacteria	Firmicutes	Bacilli	Lactobacillales	Lactobacillaceae	Leuconostoc
ASV_16S_636	Bacteria	Firmicutes	Bacilli	Erysipelotrichales	Erysipelotrichaceae	Solobacterium
ASV_16S_637	Bacteria	Bacteroidota	Bacteroidia	Bacteroidales	Muribaculaceae	NA
ASV_16S_638	Bacteria	Firmicutes	Clostridia	Lachnospirales	Lachnospiraceae	NA
ASV_16S_639	Bacteria	Firmicutes	Clostridia	Oscillospirales	Oscillospiraceae	UCG-005
ASV_16S_640	Bacteria	Firmicutes	Clostridia	Peptostreptococcales-Tissierellales	Peptostreptococcaceae	Paeniclostridium
ASV_16S_641	Bacteria	Firmicutes	Bacilli	Lactobacillales	Lactobacillaceae	Leuconostoc
ASV_16S_642	Bacteria	Bacteroidota	Bacteroidia	Bacteroidales	Marinifilaceae	Butyricimonas
ASV_16S_643	Bacteria	Firmicutes	Clostridia	Clostridia UCG-014	NA	NA
ASV_16S_644	Bacteria	Firmicutes	Bacilli	Lactobacillales	Lactobacillaceae	Leuconostoc
ASV_16S_645	Bacteria	Firmicutes	Clostridia	Lachnospirales	Lachnospiraceae	[Eubacterium] hallii group
ASV_16S_646	Bacteria	Firmicutes	Clostridia	Peptococcales	Peptococcaceae	NA
ASV_16S_647	Bacteria	Firmicutes	Clostridia	Oscillospirales	Ruminococcaceae	Ruminococcus
ASV_16S_648	Bacteria	Actinobacteriota	Coriobacteriia	Coriobacteriales	Coriobacteriales Incertae Sedis	NA
ASV_16S_649	Bacteria	Firmicutes	Clostridia	Lachnospirales	Lachnospiraceae	Blautia
ASV_16S_650	Bacteria	Firmicutes	Bacilli	Lactobacillales	Lactobacillaceae	Pediococcus
ASV_16S_651	Bacteria	Firmicutes	Bacilli	Lactobacillales	Enterococcaceae	Tetragenococcus
ASV_16S_652	Bacteria	Firmicutes	Clostridia	Clostridia vadinBB60 group	NA	NA
ASV_16S_653	Bacteria	Bacteroidota	Bacteroidia	Bacteroidales	Rikenellaceae	Alistipes
ASV_16S_654	Bacteria	Bacteroidota	Bacteroidia	Bacteroidales	Rikenellaceae	Alistipes
ASV_16S_655	Bacteria	Firmicutes	Clostridia	Clostridia vadinBB60 group	NA	NA
ASV_16S_656	Bacteria	Firmicutes	Clostridia	Oscillospirales	Oscillospiraceae	Colidextribacter
ASV_16S_657	Bacteria	Bacteroidota	Bacteroidia	Bacteroidales	Prevotellaceae	Prevotellaceae NK3B31 group
ASV_16S_658	Bacteria	Firmicutes	Clostridia	Peptostreptococcales-Tissierellales	Anaerovoracaceae	Family XIII AD3011 group
ASV_16S_659	Bacteria	Firmicutes	Clostridia	Oscillospirales	Ruminococcaceae	Ruminococcus
ASV_16S_660	Bacteria	Firmicutes	Bacilli	Lactobacillales	Enterococcaceae	Tetragenococcus
ASV_16S_661	Bacteria	Firmicutes	Bacilli	Lactobacillales	Lactobacillaceae	Limosilactobacillus
ASV_16S_662	Bacteria	Firmicutes	Clostridia	Oscillospirales	Ruminococcaceae	Paludicola
ASV_16S_663	Bacteria	Bacteroidota	Bacteroidia	Bacteroidales	Bacteroidaceae	Bacteroides
ASV_16S_664	Bacteria	Firmicutes	Clostridia	Oscillospirales	Oscillospiraceae	UCG-005
ASV_16S_665	Bacteria	Firmicutes	Clostridia	Peptostreptococcales-Tissierellales	Family XI	Peptoniphilus
ASV_16S_666	Bacteria	Firmicutes	Bacilli	Lactobacillales	Enterococcaceae	NA
ASV_16S_667	Bacteria	Firmicutes	Clostridia	Lachnospirales	Lachnospiraceae	Lachnospiraceae NK4A136 group
ASV_16S_668	Bacteria	Actinobacteriota	Actinobacteria	Micrococcales	Micrococcaceae	Rothia
ASV_16S_669	Bacteria	Firmicutes	Clostridia	Oscillospirales	Oscillospiraceae	UCG-002
ASV_16S_670	Bacteria	Actinobacteriota	Actinobacteria	Bifidobacteriales	Bifidobacteriaceae	NA
ASV_16S_671	Bacteria	Actinobacteriota	Coriobacteriia	Coriobacteriales	Atopobiaceae	NA
ASV_16S_672	Bacteria	Firmicutes	Bacilli	Lactobacillales	Lactobacillaceae	Lactobacillus
ASV_16S_673	Bacteria	Proteobacteria	Gammaproteobacteria	Enterobacterales	Enterobacteriaceae	Escherichia-Shigella
ASV_16S_674	Bacteria	Firmicutes	Clostridia	Christensenellales	Christensenellaceae	Christensenella
ASV_16S_675	Bacteria	Firmicutes	Clostridia	Peptostreptococcales-Tissierellales	Family XI	Anaerococcus
ASV_16S_676	Bacteria	Bacteroidota	Bacteroidia	Bacteroidales	Tannerellaceae	Parabacteroides
ASV_16S_677	Bacteria	Firmicutes	Clostridia	Clostridia UCG-014	NA	NA
ASV_16S_678	Bacteria	Firmicutes	Bacilli	Lactobacillales	Lactobacillaceae	Leuconostoc
ASV_16S_679	Bacteria	Actinobacteriota	Actinobacteria	Actinomycetales	Actinomycetaceae	Actinomyces
ASV_16S_680	Bacteria	Firmicutes	Clostridia	Oscillospirales	Ruminococcaceae	Candidatus Soleaferrea
ASV_16S_681	Bacteria	Bacteroidota	Bacteroidia	Bacteroidales	Prevotellaceae	Prevotella_9
ASV_16S_682	Bacteria	Bacteroidota	Bacteroidia	Bacteroidales	Bacteroidaceae	Bacteroides
ASV_16S_683	Bacteria	Firmicutes	Bacilli	Lactobacillales	Lactobacillaceae	Lactobacillus
ASV_16S_684	Bacteria	Firmicutes	Clostridia	Christensenellales	Christensenellaceae	Christensenellaceae R-7 group
ASV_16S_685	Bacteria	Actinobacteriota	Actinobacteria	Actinomycetales	Actinomycetaceae	Actinomyces
ASV_16S_686	Bacteria	Bacteroidota	Bacteroidia	Bacteroidales	Prevotellaceae	Prevotella_9
ASV_16S_687	Bacteria	Actinobacteriota	Coriobacteriia	Coriobacteriales	Eggerthellaceae	Enterorhabdus
ASV_16S_688	Bacteria	Actinobacteriota	Coriobacteriia	Coriobacteriales	Eggerthellaceae	Gordonibacter
ASV_16S_689	Bacteria	Actinobacteriota	Actinobacteria	Corynebacteriales	Corynebacteriaceae	Corynebacterium
ASV_16S_690	Bacteria	Actinobacteriota	Coriobacteriia	Coriobacteriales	Coriobacteriales Incertae Sedis	NA
ASV_16S_691	Bacteria	Firmicutes	Clostridia	Peptostreptococcales-Tissierellales	Family XI	Gallicola
ASV_16S_692	Bacteria	Firmicutes	Clostridia	Peptostreptococcales-Tissierellales	Family XI	Peptoniphilus
ASV_16S_693	Bacteria	Firmicutes	Clostridia	Lachnospirales	Lachnospiraceae	NA
ASV_16S_694	Bacteria	Bacteroidota	Bacteroidia	Bacteroidales	Bacteroidaceae	Bacteroides
ASV_16S_695	Bacteria	Firmicutes	Clostridia	NA	NA	NA
ASV_16S_696	Bacteria	Firmicutes	Bacilli	RF39	NA	NA
ASV_16S_697	Bacteria	Firmicutes	Bacilli	Lactobacillales	Lactobacillaceae	Lentilactobacillus
ASV_16S_698	Bacteria	Firmicutes	Bacilli	Lactobacillales	Lactobacillaceae	Leuconostoc
ASV_16S_699	Bacteria	Actinobacteriota	Coriobacteriia	Coriobacteriales	Coriobacteriaceae	Collinsella
ASV_16S_700	Bacteria	Firmicutes	Clostridia	Lachnospirales	Defluviitaleaceae	Defluviitaleaceae UCG-011
ASV_16S_701	Bacteria	Firmicutes	Clostridia	Peptostreptococcales-Tissierellales	Family XI	Anaerococcus
ASV_16S_702	Bacteria	Firmicutes	Clostridia	Lachnospirales	Defluviitaleaceae	Defluviitaleaceae UCG-011
ASV_16S_703	Bacteria	Firmicutes	Clostridia	Lachnospirales	Lachnospiraceae	[Eubacterium] hallii group
ASV_16S_704	Bacteria	Bacteroidota	Bacteroidia	Bacteroidales	Marinifilaceae	Butyricimonas
ASV_16S_705	Bacteria	Bacteroidota	Bacteroidia	Bacteroidales	Tannerellaceae	Parabacteroides
ASV_16S_706	Bacteria	Firmicutes	Clostridia	Clostridia vadinBB60 group	NA	NA
ASV_16S_707	Bacteria	Firmicutes	Clostridia	Oscillospirales	Oscillospiraceae	NA
ASV_16S_708	Bacteria	Actinobacteriota	Actinobacteria	Actinomycetales	Actinomycetaceae	Actinomyces
ASV_16S_709	Bacteria	Bacteroidota	Bacteroidia	Bacteroidales	Muribaculaceae	NA
ASV_16S_710	Bacteria	Firmicutes	Bacilli	RF39	NA	NA
ASV_16S_711	Bacteria	Firmicutes	Clostridia	Oscillospirales	Ruminococcaceae	DTU089
ASV_16S_712	Bacteria	Firmicutes	Bacilli	RF39	NA	NA
ASV_16S_713	Bacteria	Actinobacteriota	Coriobacteriia	Coriobacteriales	Eggerthellaceae	Gordonibacter
ASV_16S_714	Bacteria	Verrucomicrobiota	Verrucomicrobiae	Verrucomicrobiales	Akkermansiaceae	Akkermansia
ASV_16S_715	Bacteria	Bacteroidota	Bacteroidia	Bacteroidales	Bacteroidaceae	Bacteroides
ASV_16S_716	Bacteria	Firmicutes	Clostridia	Oscillospirales	[Eubacterium] coprostanoligenes group	NA
ASV_16S_717	Bacteria	Firmicutes	Clostridia	Lachnospirales	Lachnospiraceae	NA
ASV_16S_718	Bacteria	Firmicutes	Bacilli	Erysipelotrichales	Erysipelatoclostridiaceae	Erysipelatoclostridium
ASV_16S_719	Bacteria	Firmicutes	Clostridia	Oscillospirales	Oscillospiraceae	Colidextribacter
ASV_16S_720	Bacteria	Firmicutes	Bacilli	Lactobacillales	Enterococcaceae	NA
ASV_16S_721	Bacteria	Verrucomicrobiota	Lentisphaeria	Victivallales	Victivallaceae	Victivallis
ASV_16S_722	Bacteria	Bacteroidota	Bacteroidia	Bacteroidales	Prevotellaceae	Prevotella_9
ASV_16S_723	Bacteria	Firmicutes	Clostridia	Oscillospirales	Ruminococcaceae	Candidatus Soleaferrea
ASV_16S_724	Bacteria	Actinobacteriota	Actinobacteria	Bifidobacteriales	Bifidobacteriaceae	NA
ASV_16S_725	Bacteria	Firmicutes	Clostridia	Oscillospirales	Ruminococcaceae	Subdoligranulum
ASV_16S_726	Bacteria	Actinobacteriota	Actinobacteria	Actinomycetales	Actinomycetaceae	Actinomyces
ASV_16S_727	Bacteria	Actinobacteriota	Actinobacteria	Actinomycetales	Actinomycetaceae	Varibaculum
ASV_16S_728	Bacteria	Firmicutes	Clostridia	Lachnospirales	Lachnospiraceae	Blautia
ASV_16S_729	Bacteria	Actinobacteriota	Actinobacteria	Actinomycetales	Actinomycetaceae	F0332
ASV_16S_730	Bacteria	Bacteroidota	Bacteroidia	Bacteroidales	Tannerellaceae	Parabacteroides
ASV_16S_731	Bacteria	Firmicutes	Clostridia	Oscillospirales	Ruminococcaceae	Paludicola
ASV_16S_732	Bacteria	Actinobacteriota	Actinobacteria	Bifidobacteriales	Bifidobacteriaceae	NA
ASV_16S_733	Bacteria	Firmicutes	Bacilli	Lactobacillales	Lactobacillaceae	Leuconostoc
ASV_16S_734	Bacteria	Firmicutes	Clostridia	Oscillospirales	Oscillospiraceae	NK4A214 group
ASV_16S_735	Bacteria	Firmicutes	Clostridia	Peptostreptococcales-Tissierellales	Family XI	Anaerococcus
ASV_16S_736	Bacteria	Bacteroidota	Bacteroidia	Bacteroidales	Barnesiellaceae	Barnesiella
ASV_16S_737	Bacteria	Firmicutes	Clostridia	Christensenellales	Christensenellaceae	Christensenellaceae R-7 group
ASV_16S_738	Bacteria	Bacteroidota	Bacteroidia	Bacteroidales	Muribaculaceae	NA
ASV_16S_739	Bacteria	Verrucomicrobiota	Verrucomicrobiae	Verrucomicrobiales	Akkermansiaceae	Akkermansia
ASV_16S_740	Bacteria	Firmicutes	Bacilli	Lactobacillales	Streptococcaceae	Lactococcus
ASV_16S_741	Bacteria	Actinobacteriota	Coriobacteriia	Coriobacteriales	Atopobiaceae	NA
ASV_16S_742	Bacteria	Firmicutes	Clostridia	Peptostreptococcales-Tissierellales	Family XI	Murdochiella
ASV_16S_743	Bacteria	Firmicutes	Clostridia	Oscillospirales	[Eubacterium] coprostanoligenes group	NA
ASV_16S_744	Bacteria	Firmicutes	Clostridia	Oscillospirales	Butyricicoccaceae	Butyricicoccus
ASV_16S_745	Bacteria	Firmicutes	Clostridia	Oscillospirales	UCG-010	NA
ASV_16S_746	Bacteria	Firmicutes	Clostridia	Christensenellales	Christensenellaceae	Christensenellaceae R-7 group
ASV_16S_747	Bacteria	Firmicutes	Bacilli	Lactobacillales	Lactobacillaceae	Weissella
ASV_16S_748	Bacteria	Actinobacteriota	Coriobacteriia	Coriobacteriales	Coriobacteriaceae	Collinsella
ASV_16S_749	Bacteria	Bacteroidota	Bacteroidia	Bacteroidales	Muribaculaceae	NA
ASV_16S_750	Bacteria	Firmicutes	Clostridia	Christensenellales	Christensenellaceae	Christensenellaceae R-7 group
ASV_16S_751	Bacteria	Firmicutes	Clostridia	Oscillospirales	Oscillospiraceae	UCG-002
ASV_16S_752	Bacteria	Firmicutes	Negativicutes	Veillonellales-Selenomonadales	Veillonellaceae	Dialister
ASV_16S_753	Bacteria	Firmicutes	Negativicutes	Veillonellales-Selenomonadales	Veillonellaceae	Veillonella
ASV_16S_754	Bacteria	Firmicutes	Clostridia	Monoglobales	Monoglobaceae	Monoglobus
ASV_16S_755	Bacteria	Firmicutes	Bacilli	Bacillales	Bacillaceae	Virgibacillus
ASV_16S_756	Bacteria	Firmicutes	Clostridia	Lachnospirales	Lachnospiraceae	[Eubacterium] ruminantium group
ASV_16S_757	Bacteria	Bacteroidota	Bacteroidia	Bacteroidales	Bacteroidaceae	Bacteroides
ASV_16S_758	Bacteria	Firmicutes	Clostridia	Lachnospirales	Lachnospiraceae	Lachnoclostridium
ASV_16S_759	Bacteria	Firmicutes	Clostridia	Lachnospirales	Lachnospiraceae	[Eubacterium] hallii group
ASV_16S_760	Bacteria	Firmicutes	Bacilli	RF39	NA	NA
ASV_16S_761	Bacteria	Firmicutes	Clostridia	Oscillospirales	Ruminococcaceae	Anaerotruncus
ASV_16S_762	Bacteria	Firmicutes	Clostridia	Peptostreptococcales-Tissierellales	Anaerovoracaceae	Mogibacterium
ASV_16S_763	Bacteria	Firmicutes	Bacilli	Lactobacillales	Enterococcaceae	NA
ASV_16S_764	Bacteria	Patescibacteria	Saccharimonadia	Saccharimonadales	NA	NA
ASV_16S_765	Bacteria	Firmicutes	Clostridia	Oscillospirales	UCG-010	NA
ASV_16S_766	Bacteria	Firmicutes	Clostridia	Peptostreptococcales-Tissierellales	Anaerovoracaceae	Family XIII UCG-001
ASV_16S_767	Bacteria	Bacteroidota	Bacteroidia	Bacteroidales	Bacteroidaceae	Bacteroides
ASV_16S_768	Bacteria	Firmicutes	Clostridia	Oscillospirales	Ruminococcaceae	NA
ASV_16S_769	Bacteria	Firmicutes	Clostridia	NA	NA	NA
ASV_16S_770	Bacteria	Firmicutes	Clostridia	Peptostreptococcales-Tissierellales	Family XI	Peptoniphilus
ASV_16S_771	Bacteria	Actinobacteriota	Actinobacteria	Corynebacteriales	Corynebacteriaceae	Corynebacterium
ASV_16S_772	Bacteria	Firmicutes	Clostridia	Christensenellales	Christensenellaceae	Christensenellaceae R-7 group
ASV_16S_773	Bacteria	Proteobacteria	Gammaproteobacteria	Enterobacterales	Hafniaceae	Hafnia-Obesumbacterium
ASV_16S_774	Bacteria	Desulfobacterota	Desulfovibrionia	Desulfovibrionales	Desulfovibrionaceae	Desulfovibrio
ASV_16S_775	Bacteria	Firmicutes	Clostridia	Oscillospirales	Ruminococcaceae	Fournierella
ASV_16S_776	Bacteria	Firmicutes	Clostridia	Peptostreptococcales-Tissierellales	Peptostreptococcaceae	NA
ASV_16S_777	Bacteria	Firmicutes	Clostridia	Oscillospirales	Ruminococcaceae	Faecalibacterium
ASV_16S_778	Bacteria	Proteobacteria	Gammaproteobacteria	Enterobacterales	Pasteurellaceae	Haemophilus
ASV_16S_779	Bacteria	Actinobacteriota	Actinobacteria	Micrococcales	Micrococcaceae	Renibacterium
ASV_16S_780	Bacteria	Firmicutes	Bacilli	Erysipelotrichales	Erysipelotrichaceae	Faecalicoccus
ASV_16S_781	Bacteria	Actinobacteriota	Coriobacteriia	Coriobacteriales	Eggerthellaceae	DNF00809
ASV_16S_782	Bacteria	Firmicutes	Clostridia	Lachnospirales	Lachnospiraceae	[Eubacterium] ventriosum group
ASV_16S_783	Bacteria	Firmicutes	Clostridia	Eubacteriales	Eubacteriaceae	Eubacterium
ASV_16S_784	Bacteria	Firmicutes	Clostridia	Oscillospirales	Butyricicoccaceae	UCG-008
ASV_16S_785	Bacteria	Actinobacteriota	Coriobacteriia	Coriobacteriales	Atopobiaceae	NA
ASV_16S_786	Bacteria	Firmicutes	Clostridia	Oscillospirales	UCG-010	NA
ASV_16S_787	Bacteria	Firmicutes	Bacilli	Lactobacillales	Streptococcaceae	Streptococcus
ASV_16S_788	Bacteria	Bacteroidota	Bacteroidia	Bacteroidales	Muribaculaceae	NA
ASV_16S_789	Bacteria	Firmicutes	Clostridia	Lachnospirales	Lachnospiraceae	NA
ASV_16S_790	Bacteria	Firmicutes	Clostridia	Eubacteriales	Anaerofustaceae	Anaerofustis
ASV_16S_791	Bacteria	Firmicutes	Clostridia	Lachnospirales	Lachnospiraceae	Coprococcus
ASV_16S_792	Bacteria	Firmicutes	Clostridia	Peptostreptococcales-Tissierellales	Peptostreptococcaceae	NA
ASV_16S_793	Bacteria	Firmicutes	Clostridia	Oscillospirales	Ruminococcaceae	NA
ASV_16S_794	Bacteria	Firmicutes	Clostridia	Lachnospirales	Lachnospiraceae	NA
ASV_16S_795	Bacteria	Firmicutes	Clostridia	Oscillospirales	Oscillospiraceae	UCG-005
ASV_16S_796	Bacteria	Proteobacteria	Gammaproteobacteria	Enterobacterales	Enterobacteriaceae	Aquamonas
ASV_16S_797	Bacteria	Firmicutes	Clostridia	Oscillospirales	Ruminococcaceae	Subdoligranulum
ASV_16S_798	Bacteria	Firmicutes	Bacilli	RF39	NA	NA
ASV_16S_799	Bacteria	Actinobacteriota	Actinobacteria	Bifidobacteriales	Bifidobacteriaceae	NA
ASV_16S_800	Bacteria	Firmicutes	Bacilli	Lactobacillales	Enterococcaceae	NA
ASV_16S_801	Bacteria	Actinobacteriota	Coriobacteriia	Coriobacteriales	Atopobiaceae	NA
ASV_16S_802	Bacteria	Firmicutes	Clostridia	Clostridia vadinBB60 group	NA	NA
ASV_16S_803	Bacteria	Firmicutes	Clostridia	Christensenellales	Christensenellaceae	Christensenellaceae R-7 group
ASV_16S_804	Bacteria	Firmicutes	Clostridia	Oscillospirales	Ruminococcaceae	NA
ASV_16S_805	Bacteria	Actinobacteriota	Coriobacteriia	Coriobacteriales	Eggerthellaceae	Adlercreutzia
ASV_16S_806	Bacteria	Desulfobacterota	Desulfovibrionia	Desulfovibrionales	Desulfovibrionaceae	Desulfovibrio
ASV_16S_807	Bacteria	Firmicutes	Clostridia	Oscillospirales	[Eubacterium] coprostanoligenes group	NA
ASV_16S_808	Bacteria	Firmicutes	Clostridia	Lachnospirales	Defluviitaleaceae	Defluviitaleaceae UCG-011
ASV_16S_809	Bacteria	Actinobacteriota	Actinobacteria	Bifidobacteriales	Bifidobacteriaceae	Bifidobacterium
ASV_16S_810	Bacteria	Firmicutes	Clostridia	Peptococcales	Peptococcaceae	NA
ASV_16S_811	Bacteria	Firmicutes	Clostridia	Eubacteriales	Eubacteriaceae	Eubacterium
ASV_16S_812	Bacteria	Firmicutes	Bacilli	Erysipelotrichales	Erysipelatoclostridiaceae	Erysipelotrichaceae UCG-003
ASV_16S_813	Bacteria	Firmicutes	Clostridia	Lachnospirales	Lachnospiraceae	Lachnospiraceae FCS020 group
ASV_16S_814	Bacteria	Proteobacteria	Gammaproteobacteria	Burkholderiales	Comamonadaceae	Pelomonas
ASV_16S_815	Bacteria	Firmicutes	Bacilli	Lactobacillales	Lactobacillaceae	Lactobacillus
ASV_16S_816	Bacteria	Firmicutes	Clostridia	Oscillospirales	Ruminococcaceae	[Eubacterium] siraeum group
ASV_16S_817	Bacteria	Bacteroidota	Bacteroidia	Bacteroidales	Bacteroidaceae	Bacteroides
ASV_16S_818	Bacteria	Firmicutes	Clostridia	Oscillospirales	Ruminococcaceae	NA
ASV_16S_819	Bacteria	Bacteroidota	Bacteroidia	Bacteroidales	Bacteroidaceae	Bacteroides
ASV_16S_820	Bacteria	Firmicutes	Clostridia	Peptostreptococcales-Tissierellales	Family XI	Peptoniphilus
ASV_16S_821	Bacteria	Proteobacteria	Gammaproteobacteria	Enterobacterales	NA	NA
ASV_16S_822	Bacteria	Firmicutes	Bacilli	Lactobacillales	Enterococcaceae	NA
ASV_16S_823	Bacteria	Firmicutes	Bacilli	Erysipelotrichales	Erysipelotrichaceae	Holdemanella
ASV_16S_824	Bacteria	Actinobacteriota	Coriobacteriia	Coriobacteriales	Coriobacteriaceae	Collinsella
ASV_16S_825	Bacteria	Bacteroidota	Bacteroidia	Bacteroidales	Muribaculaceae	NA
ASV_16S_826	Bacteria	Firmicutes	Clostridia	Christensenellales	Christensenellaceae	Christensenellaceae R-7 group
ASV_16S_827	Bacteria	Firmicutes	Bacilli	Lactobacillales	Lactobacillaceae	Leuconostoc
ASV_16S_828	Bacteria	Bacteroidota	Bacteroidia	Bacteroidales	NA	NA
ASV_16S_829	Bacteria	Firmicutes	Bacilli	Erysipelotrichales	Erysipelatoclostridiaceae	Erysipelatoclostridium
ASV_16S_830	Bacteria	Proteobacteria	Gammaproteobacteria	Enterobacterales	Enterobacteriaceae	Aquamonas
ASV_16S_831	Bacteria	Firmicutes	Bacilli	RF39	NA	NA
ASV_16S_832	Bacteria	Firmicutes	Bacilli	Lactobacillales	Aerococcaceae	Facklamia
ASV_16S_833	Bacteria	Actinobacteriota	Actinobacteria	Bifidobacteriales	Bifidobacteriaceae	NA
ASV_16S_834	Bacteria	Actinobacteriota	Actinobacteria	Bifidobacteriales	Bifidobacteriaceae	NA
ASV_16S_835	Bacteria	Firmicutes	Clostridia	Peptostreptococcales-Tissierellales	Family XI	Peptoniphilus
ASV_16S_836	Bacteria	Firmicutes	Clostridia	Peptostreptococcales-Tissierellales	Family XI	Finegoldia
ASV_16S_837	Bacteria	Actinobacteriota	Coriobacteriia	Coriobacteriales	Atopobiaceae	Coriobacteriaceae UCG-003
ASV_16S_838	Bacteria	Firmicutes	Clostridia	Oscillospirales	Ethanoligenenaceae	Acetanaerobacterium
ASV_16S_839	Bacteria	Firmicutes	Clostridia	Oscillospirales	Ruminococcaceae	Fournierella
ASV_16S_840	Bacteria	Actinobacteriota	Actinobacteria	Bifidobacteriales	Bifidobacteriaceae	NA
ASV_16S_841	Bacteria	Bacteroidota	Bacteroidia	Bacteroidales	Rikenellaceae	Alistipes
ASV_16S_842	Bacteria	Firmicutes	Clostridia	Clostridia vadinBB60 group	NA	NA
ASV_16S_843	Bacteria	Firmicutes	Clostridia	Lachnospirales	Lachnospiraceae	NA
ASV_16S_844	Bacteria	Firmicutes	Clostridia	Oscillospirales	Ruminococcaceae	Faecalibacterium
ASV_16S_845	Bacteria	Proteobacteria	Gammaproteobacteria	Enterobacterales	Enterobacteriaceae	Escherichia-Shigella
ASV_16S_846	Bacteria	Firmicutes	Bacilli	Erysipelotrichales	Erysipelotrichaceae	Merdibacter
ASV_16S_847	Bacteria	Actinobacteriota	Coriobacteriia	Coriobacteriales	Coriobacteriaceae	Collinsella
ASV_16S_848	Bacteria	Firmicutes	Bacilli	Lactobacillales	Enterococcaceae	NA
ASV_16S_849	Bacteria	Firmicutes	Clostridia	Lachnospirales	Lachnospiraceae	2024-04-28
ASV_16S_850	Bacteria	Firmicutes	Bacilli	Erysipelotrichales	Erysipelatoclostridiaceae	Catenibacterium
ASV_16S_851	Bacteria	Firmicutes	Bacilli	Erysipelotrichales	Erysipelatoclostridiaceae	Catenibacterium
ASV_16S_852	Bacteria	Firmicutes	Clostridia	Oscillospirales	Ruminococcaceae	Ruminococcus
ASV_16S_853	Bacteria	Bacteroidota	Bacteroidia	Bacteroidales	Bacteroidaceae	Bacteroides
ASV_16S_854	Bacteria	Firmicutes	Clostridia	Clostridia vadinBB60 group	NA	NA
ASV_16S_855	Bacteria	Firmicutes	Clostridia	Peptostreptococcales-Tissierellales	Family XI	Finegoldia
ASV_16S_856	Bacteria	Firmicutes	Negativicutes	Veillonellales-Selenomonadales	Veillonellaceae	Negativicoccus
ASV_16S_857	Bacteria	Firmicutes	Clostridia	Oscillospirales	UCG-011	NA
ASV_16S_858	Bacteria	Firmicutes	Bacilli	Lactobacillales	Aerococcaceae	Bavariicoccus
ASV_16S_859	Bacteria	Proteobacteria	Gammaproteobacteria	Enterobacterales	Enterobacteriaceae	Aquamonas
ASV_16S_860	Bacteria	Firmicutes	Bacilli	Erysipelotrichales	Erysipelotrichaceae	Holdemanella
ASV_16S_861	Bacteria	Firmicutes	Clostridia	Clostridia vadinBB60 group	NA	NA
ASV_16S_862	Bacteria	Firmicutes	Clostridia	Lachnospirales	Lachnospiraceae	NA
ASV_16S_863	Bacteria	Firmicutes	Clostridia	NA	NA	NA
ASV_16S_864	Bacteria	Firmicutes	Bacilli	Lactobacillales	Enterococcaceae	NA
ASV_16S_865	Bacteria	Actinobacteriota	Coriobacteriia	Coriobacteriales	Coriobacteriaceae	Collinsella
ASV_16S_866	Bacteria	Firmicutes	Clostridia	Oscillospirales	[Eubacterium] coprostanoligenes group	NA
ASV_16S_867	Bacteria	Firmicutes	Clostridia	Lachnospirales	Lachnospiraceae	NA
ASV_16S_868	Bacteria	Patescibacteria	Saccharimonadia	Saccharimonadales	Saccharimonadaceae	TM7x
ASV_16S_869	Bacteria	Firmicutes	Clostridia	Peptostreptococcales-Tissierellales	Family XI	Anaerococcus
ASV_16S_870	Bacteria	Firmicutes	Clostridia	Lachnospirales	Lachnospiraceae	[Ruminococcus] torques group
ASV_16S_871	Bacteria	Firmicutes	Bacilli	Lactobacillales	Aerococcaceae	Bavariicoccus
ASV_16S_872	Bacteria	Firmicutes	Bacilli	Lactobacillales	Aerococcaceae	Bavariicoccus
ASV_16S_873	Bacteria	Firmicutes	Clostridia	Eubacteriales	Eubacteriaceae	Eubacterium
ASV_16S_874	Bacteria	Firmicutes	Clostridia	Lachnospirales	Lachnospiraceae	Blautia
ASV_16S_875	Bacteria	Firmicutes	Clostridia	Lachnospirales	Lachnospiraceae	Blautia
ASV_16S_876	Bacteria	Firmicutes	Clostridia	Lachnospirales	Lachnospiraceae	Blautia
ASV_16S_877	Bacteria	Firmicutes	Bacilli	Lactobacillales	Streptococcaceae	Streptococcus
ASV_16S_878	Bacteria	Actinobacteriota	Actinobacteria	Corynebacteriales	Corynebacteriaceae	Corynebacterium
ASV_16S_879	Bacteria	Firmicutes	Clostridia	Oscillospirales	UCG-010	NA
ASV_16S_880	Bacteria	Firmicutes	Clostridia	Christensenellales	Christensenellaceae	Christensenellaceae R-7 group
ASV_16S_881	Bacteria	Firmicutes	Clostridia	Lachnospirales	Lachnospiraceae	[Eubacterium] ventriosum group
ASV_16S_882	Bacteria	Desulfobacterota	Desulfovibrionia	Desulfovibrionales	Desulfovibrionaceae	Desulfovibrio
ASV_16S_883	Archaea	Euryarchaeota	Methanobacteria	Methanobacteriales	Methanobacteriaceae	NA
ASV_16S_884	Bacteria	Bacteroidota	Bacteroidia	Bacteroidales	Bacteroidaceae	Bacteroides
ASV_16S_885	Bacteria	Cyanobacteria	Vampirivibrionia	Gastranaerophilales	NA	NA
ASV_16S_886	Bacteria	Firmicutes	Clostridia	Peptococcales	Peptococcaceae	NA
ASV_16S_887	Bacteria	Bacteroidota	Bacteroidia	Bacteroidales	Prevotellaceae	Prevotella
ASV_16S_888	Bacteria	Bacteroidota	Bacteroidia	Bacteroidales	Prevotellaceae	Prevotella
ASV_16S_889	Bacteria	Firmicutes	Clostridia	Clostridia UCG-014	NA	NA
ASV_16S_890	Bacteria	Firmicutes	Clostridia	Lachnospirales	Lachnospiraceae	Dorea
ASV_16S_891	Bacteria	Firmicutes	Clostridia	MAT-CR-H4-C10	NA	NA
ASV_16S_892	Bacteria	Firmicutes	Bacilli	Erysipelotrichales	Erysipelotrichaceae	Merdibacter
ASV_16S_893	Bacteria	Firmicutes	Clostridia	Oscillospirales	Butyricicoccaceae	NA
ASV_16S_894	Bacteria	Firmicutes	Clostridia	NA	NA	NA
ASV_16S_895	Bacteria	Firmicutes	Clostridia	Peptostreptococcales-Tissierellales	Family XI	Fenollaria
ASV_16S_896	Bacteria	Firmicutes	Clostridia	Oscillospirales	Oscillospiraceae	NA
ASV_16S_897	Bacteria	Firmicutes	Bacilli	Erysipelotrichales	Erysipelotrichaceae	Holdemanella
ASV_16S_898	Bacteria	Actinobacteriota	Actinobacteria	Bifidobacteriales	Bifidobacteriaceae	NA
ASV_16S_899	Bacteria	Firmicutes	Negativicutes	Veillonellales-Selenomonadales	Veillonellaceae	NA
ASV_16S_900	Bacteria	Firmicutes	Clostridia	Oscillospirales	Ruminococcaceae	[Eubacterium] siraeum group
ASV_16S_901	Bacteria	Actinobacteriota	Actinobacteria	Bifidobacteriales	Bifidobacteriaceae	NA
ASV_16S_902	Bacteria	Firmicutes	Clostridia	Clostridia UCG-014	NA	NA
ASV_16S_903	Bacteria	Firmicutes	Bacilli	Lactobacillales	Enterococcaceae	NA
ASV_16S_904	Bacteria	Firmicutes	Clostridia	Oscillospirales	Ruminococcaceae	Ruminococcus
ASV_16S_905	Bacteria	Bacteroidota	Bacteroidia	Bacteroidales	Bacteroidaceae	Bacteroides
ASV_16S_906	Bacteria	Firmicutes	Clostridia	Lachnospirales	Lachnospiraceae	[Eubacterium] hallii group
ASV_16S_907	Bacteria	Firmicutes	Clostridia	Peptostreptococcales-Tissierellales	Family XI	Peptoniphilus
ASV_16S_908	Bacteria	Actinobacteriota	Coriobacteriia	Coriobacteriales	Eggerthellaceae	Slackia
ASV_16S_909	Bacteria	Cyanobacteria	Cyanobacteriia	Chloroplast	NA	NA
ASV_16S_910	Bacteria	Bacteroidota	Bacteroidia	Bacteroidales	Bacteroidaceae	Bacteroides
ASV_16S_911	Bacteria	Firmicutes	Clostridia	Peptostreptococcales-Tissierellales	Family XI	Peptoniphilus
ASV_16S_912	Bacteria	Firmicutes	Bacilli	Lactobacillales	Streptococcaceae	Streptococcus
ASV_16S_913	Bacteria	Actinobacteriota	Actinobacteria	Bifidobacteriales	Bifidobacteriaceae	NA
ASV_16S_914	Bacteria	Bacteroidota	Bacteroidia	Bacteroidales	Bacteroidaceae	Bacteroides
ASV_16S_915	Bacteria	Bacteroidota	Bacteroidia	Bacteroidales	Rikenellaceae	Alistipes
ASV_16S_916	Bacteria	Firmicutes	Bacilli	Lactobacillales	Enterococcaceae	NA
ASV_16S_917	Bacteria	Cyanobacteria	Cyanobacteriia	Chloroplast	NA	NA
ASV_16S_918	Bacteria	NA	NA	NA	NA	NA
ASV_16S_919	Bacteria	Firmicutes	Clostridia	Oscillospirales	Oscillospiraceae	Colidextribacter
ASV_16S_920	Bacteria	Bacteroidota	Bacteroidia	Bacteroidales	Tannerellaceae	Parabacteroides
ASV_16S_921	Bacteria	Bacteroidota	Bacteroidia	Bacteroidales	Marinifilaceae	Butyricimonas
ASV_16S_922	Bacteria	Actinobacteriota	Actinobacteria	Bifidobacteriales	Bifidobacteriaceae	NA
ASV_16S_923	Bacteria	Firmicutes	Clostridia	Peptostreptococcales-Tissierellales	Family XI	Peptoniphilus
ASV_16S_924	Bacteria	Firmicutes	Bacilli	Erysipelotrichales	Erysipelotrichaceae	Turicibacter
ASV_16S_925	Bacteria	Proteobacteria	Gammaproteobacteria	Enterobacterales	NA	NA
ASV_16S_926	Bacteria	Firmicutes	Bacilli	Erysipelotrichales	Erysipelotrichaceae	Dielma
ASV_16S_927	Bacteria	Firmicutes	Clostridia	Oscillospirales	Ruminococcaceae	Subdoligranulum
ASV_16S_928	Bacteria	Firmicutes	Clostridia	Eubacteriales	Anaerofustaceae	Anaerofustis
ASV_16S_929	Bacteria	Firmicutes	Clostridia	Clostridia UCG-014	NA	NA
ASV_16S_930	Bacteria	Actinobacteriota	Coriobacteriia	Coriobacteriales	Coriobacteriales Incertae Sedis	NA
ASV_16S_931	Bacteria	Actinobacteriota	Coriobacteriia	Coriobacteriales	Atopobiaceae	Coriobacteriaceae UCG-003
ASV_16S_932	Bacteria	Firmicutes	Clostridia	Peptostreptococcales-Tissierellales	Family XI	Anaerococcus
ASV_16S_933	Bacteria	NA	NA	NA	NA	NA
ASV_16S_934	Bacteria	Firmicutes	Negativicutes	Veillonellales-Selenomonadales	Veillonellaceae	Negativicoccus
ASV_16S_935	Bacteria	Firmicutes	Negativicutes	Veillonellales-Selenomonadales	Veillonellaceae	Dialister
ASV_16S_936	Bacteria	Firmicutes	Clostridia	Peptostreptococcales-Tissierellales	Family XI	Peptoniphilus
ASV_16S_937	Bacteria	Proteobacteria	Alphaproteobacteria	Rhodospirillales	NA	NA
ASV_16S_938	Bacteria	Firmicutes	Clostridia	Lachnospirales	Lachnospiraceae	Blautia
ASV_16S_939	Bacteria	Firmicutes	Bacilli	Lactobacillales	Lactobacillaceae	Pediococcus
ASV_16S_940	Bacteria	Bacteroidota	Bacteroidia	Bacteroidales	Prevotellaceae	Prevotellaceae NK3B31 group
ASV_16S_941	Bacteria	Firmicutes	Clostridia	Oscillospirales	Oscillospiraceae	UCG-002
ASV_16S_942	Bacteria	Firmicutes	Bacilli	Erysipelotrichales	Erysipelotrichaceae	Holdemanella
ASV_16S_943	Bacteria	Firmicutes	Clostridia	Lachnospirales	Lachnospiraceae	Coprococcus
ASV_16S_944	Bacteria	Firmicutes	Clostridia	Lachnospirales	Lachnospiraceae	Lachnospiraceae UCG-008
ASV_16S_945	Bacteria	Verrucomicrobiota	Verrucomicrobiae	Verrucomicrobiales	Akkermansiaceae	Akkermansia
ASV_16S_946	Bacteria	Bacteroidota	Bacteroidia	Bacteroidales	Porphyromonadaceae	Porphyromonas
ASV_16S_947	Bacteria	Actinobacteriota	Coriobacteriia	Coriobacteriales	Atopobiaceae	Coriobacteriaceae UCG-003
ASV_16S_948	Bacteria	Firmicutes	Clostridia	Peptostreptococcales-Tissierellales	Peptostreptococcaceae	Asaccharospora
ASV_16S_949	Bacteria	Bacteroidota	Bacteroidia	Bacteroidales	Bacteroidaceae	Bacteroides
ASV_16S_950	Bacteria	Firmicutes	Bacilli	Lactobacillales	Enterococcaceae	Enterococcus
ASV_16S_951	Bacteria	Firmicutes	Clostridia	Lachnospirales	Lachnospiraceae	Lachnospiraceae UCG-008
ASV_16S_952	Bacteria	Firmicutes	Bacilli	Erysipelotrichales	Erysipelotrichaceae	Solobacterium
ASV_16S_953	Bacteria	Proteobacteria	Alphaproteobacteria	Rhodospirillales	NA	NA
ASV_16S_954	Bacteria	Firmicutes	Clostridia	Peptostreptococcales-Tissierellales	Anaerovoracaceae	Family XIII AD3011 group
ASV_16S_955	Bacteria	Firmicutes	Clostridia	Lachnospirales	Lachnospiraceae	NA
ASV_16S_956	Bacteria	Firmicutes	Clostridia	Oscillospirales	Butyricicoccaceae	Butyricicoccus
ASV_16S_957	Bacteria	Firmicutes	Clostridia	Oscillospirales	Oscillospiraceae	Papillibacter
ASV_16S_958	Bacteria	Firmicutes	Bacilli	Erysipelotrichales	Erysipelotrichaceae	Holdemanella
ASV_16S_959	Bacteria	Actinobacteriota	Coriobacteriia	Coriobacteriales	NA	NA
ASV_16S_960	Bacteria	Firmicutes	Clostridia	Oscillospirales	UCG-010	NA
ASV_16S_961	Bacteria	Firmicutes	Bacilli	Lactobacillales	Streptococcaceae	Streptococcus
ASV_16S_962	Bacteria	Firmicutes	Bacilli	Lactobacillales	Enterococcaceae	NA
ASV_16S_963	Bacteria	Firmicutes	Bacilli	Lactobacillales	Lactobacillaceae	Lactobacillus
ASV_16S_964	Bacteria	Firmicutes	Clostridia	Peptostreptococcales-Tissierellales	Family XI	Anaerococcus
ASV_16S_965	Bacteria	Firmicutes	Bacilli	Lactobacillales	Lactobacillaceae	Latilactobacillus
ASV_16S_966	Bacteria	Firmicutes	Clostridia	Peptostreptococcales-Tissierellales	Family XI	Peptoniphilus
ASV_16S_967	Bacteria	Firmicutes	Clostridia	Peptostreptococcales-Tissierellales	Family XI	Peptoniphilus
ASV_16S_968	Bacteria	Firmicutes	Bacilli	Lactobacillales	Enterococcaceae	NA
ASV_16S_969	Bacteria	Firmicutes	Clostridia	Lachnospirales	Lachnospiraceae	Marvinbryantia
ASV_16S_970	Bacteria	Firmicutes	Clostridia	Oscillospirales	Ruminococcaceae	Phocea
ASV_16S_971	Bacteria	Bacteroidota	Bacteroidia	Bacteroidales	NA	NA
ASV_16S_972	Bacteria	Firmicutes	Clostridia	Clostridiales	Clostridiaceae	NA
ASV_16S_973	Bacteria	Firmicutes	Clostridia	Lachnospirales	Lachnospiraceae	[Eubacterium] oxidoreducens group
ASV_16S_974	Bacteria	Firmicutes	Clostridia	Eubacteriales	Eubacteriaceae	Eubacterium
ASV_16S_975	Bacteria	Actinobacteriota	Coriobacteriia	Coriobacteriales	Atopobiaceae	Coriobacteriaceae UCG-003
ASV_16S_976	Bacteria	Actinobacteriota	Actinobacteria	Bifidobacteriales	Bifidobacteriaceae	NA
ASV_16S_977	Bacteria	Firmicutes	Bacilli	RF39	NA	NA
ASV_16S_978	Bacteria	Firmicutes	Clostridia	Lachnospirales	Lachnospiraceae	Blautia
ASV_16S_979	Bacteria	Firmicutes	Bacilli	Lactobacillales	Enterococcaceae	Enterococcus
ASV_16S_980	Bacteria	Firmicutes	Clostridia	Clostridia vadinBB60 group	NA	NA
ASV_16S_981	Bacteria	Firmicutes	Clostridia	Peptostreptococcales-Tissierellales	Family XI	NA
ASV_16S_982	Bacteria	Firmicutes	Bacilli	Lactobacillales	Lactobacillaceae	Secundilactobacillus
ASV_16S_983	Bacteria	Firmicutes	Clostridia	Lachnospirales	Lachnospiraceae	Coprococcus
ASV_16S_984	Bacteria	Actinobacteriota	Actinobacteria	Bifidobacteriales	Bifidobacteriaceae	NA
ASV_16S_985	Bacteria	Bacteroidota	Bacteroidia	Bacteroidales	Bacteroidaceae	Bacteroides
ASV_16S_986	Bacteria	Firmicutes	Clostridia	Lachnospirales	Lachnospiraceae	Lachnospiraceae NC2004 group
ASV_16S_987	Bacteria	Firmicutes	Clostridia	NA	NA	NA
ASV_16S_988	Bacteria	Firmicutes	Clostridia	Lachnospirales	Lachnospiraceae	NA
ASV_16S_989	Bacteria	Firmicutes	Clostridia	Peptostreptococcales-Tissierellales	Anaerovoracaceae	S5-A14a
ASV_16S_990	Bacteria	Firmicutes	Clostridia	Peptostreptococcales-Tissierellales	Peptostreptococcaceae	NA
ASV_16S_991	Bacteria	Firmicutes	Clostridia	Peptostreptococcales-Tissierellales	Family XI	Peptoniphilus
ASV_16S_992	Bacteria	Firmicutes	Clostridia	Lachnospirales	Lachnospiraceae	Blautia
ASV_16S_993	Bacteria	Proteobacteria	Gammaproteobacteria	Burkholderiales	NA	NA
ASV_16S_994	Bacteria	Firmicutes	Clostridia	Peptococcales	Peptococcaceae	NA
ASV_16S_995	Bacteria	Actinobacteriota	Coriobacteriia	Coriobacteriales	Coriobacteriaceae	Collinsella
ASV_16S_996	Bacteria	Firmicutes	Clostridia	Lachnospirales	Lachnospiraceae	NA
ASV_16S_997	Bacteria	Firmicutes	Clostridia	Peptostreptococcales-Tissierellales	Family XI	Anaerococcus
ASV_16S_998	Bacteria	Actinobacteriota	Coriobacteriia	Coriobacteriales	Coriobacteriales Incertae Sedis	NA
ASV_16S_999	Bacteria	Actinobacteriota	Coriobacteriia	Coriobacteriales	Atopobiaceae	Libanicoccus
ASV_16S_1000	Bacteria	Firmicutes	Bacilli	Lactobacillales	Enterococcaceae	NA
ASV_16S_1001	Bacteria	Firmicutes	Clostridia	Peptostreptococcales-Tissierellales	NA	NA
ASV_16S_1002	Bacteria	Firmicutes	Clostridia	Clostridiales	Clostridiaceae	NA
ASV_16S_1003	Bacteria	Firmicutes	Clostridia	Oscillospirales	Oscillospiraceae	UCG-002
ASV_16S_1004	Bacteria	Firmicutes	Clostridia	Oscillospirales	Ruminococcaceae	UBA1819
ASV_16S_1005	Bacteria	Firmicutes	Clostridia	Lachnospirales	Lachnospiraceae	Lachnospiraceae FCS020 group
ASV_16S_1006	Bacteria	Proteobacteria	Gammaproteobacteria	Enterobacterales	Enterobacteriaceae	NA
ASV_16S_1007	Bacteria	Firmicutes	Clostridia	Oscillospirales	Ruminococcaceae	Subdoligranulum
ASV_16S_1008	Bacteria	Actinobacteriota	Actinobacteria	Corynebacteriales	Corynebacteriaceae	Corynebacterium
ASV_16S_1009	Bacteria	Bacteroidota	Bacteroidia	Bacteroidales	Bacteroidaceae	Bacteroides
ASV_16S_1010	Bacteria	Firmicutes	Clostridia	Lachnospirales	Lachnospiraceae	NA
ASV_16S_1011	Bacteria	Firmicutes	Clostridia	Peptostreptococcales-Tissierellales	Family XI	Fenollaria
ASV_16S_1012	Bacteria	Firmicutes	Clostridia	Eubacteriales	Anaerofustaceae	Anaerofustis
ASV_16S_1013	Bacteria	Proteobacteria	Alphaproteobacteria	Sphingomonadales	Sphingomonadaceae	Sphingomonas
ASV_16S_1014	Bacteria	Firmicutes	Clostridia	Peptostreptococcales-Tissierellales	Family XI	Gallicola
ASV_16S_1015	Bacteria	Actinobacteriota	Actinobacteria	Bifidobacteriales	Bifidobacteriaceae	Bifidobacterium
ASV_16S_1016	Bacteria	Firmicutes	Clostridia	Lachnospirales	Lachnospiraceae	Murimonas
ASV_16S_1017	Bacteria	Firmicutes	Bacilli	Erysipelotrichales	Erysipelatoclostridiaceae	Catenibacterium
ASV_16S_1018	Bacteria	Firmicutes	Clostridia	Lachnospirales	Lachnospiraceae	Blautia
ASV_16S_1019	Bacteria	Firmicutes	Clostridia	Peptostreptococcales-Tissierellales	Peptostreptococcaceae	Asaccharospora
ASV_16S_1020	Bacteria	Bacteroidota	Bacteroidia	Bacteroidales	NA	NA
ASV_16S_1021	Bacteria	Firmicutes	Clostridia	Oscillospirales	Oscillospiraceae	UCG-002
ASV_16S_1022	Bacteria	Proteobacteria	Gammaproteobacteria	Enterobacterales	Enterobacteriaceae	Aquamonas
ASV_16S_1023	Bacteria	Bacteroidota	Bacteroidia	Bacteroidales	Rikenellaceae	Alistipes
ASV_16S_1024	Bacteria	Firmicutes	Clostridia	Lachnospirales	Lachnospiraceae	NA
ASV_16S_1025	Bacteria	Firmicutes	Bacilli	Erysipelotrichales	Erysipelotrichaceae	Turicibacter
ASV_16S_1026	Bacteria	Actinobacteriota	Coriobacteriia	Coriobacteriales	Coriobacteriales Incertae Sedis	NA
ASV_16S_1027	Bacteria	Firmicutes	Bacilli	Erysipelotrichales	Erysipelotrichaceae	Catenisphaera
ASV_16S_1028	Bacteria	Firmicutes	Bacilli	Lactobacillales	Streptococcaceae	Lactococcus
ASV_16S_1029	Bacteria	Proteobacteria	Gammaproteobacteria	Enterobacterales	NA	NA
ASV_16S_1030	Bacteria	Firmicutes	Clostridia	Lachnospirales	Lachnospiraceae	NA
ASV_16S_1031	Bacteria	Bacteroidota	Bacteroidia	Bacteroidales	Barnesiellaceae	Barnesiella
ASV_16S_1032	Bacteria	Firmicutes	Clostridia	Oscillospirales	Oscillospiraceae	NK4A214 group
ASV_16S_1033	Bacteria	Bacteroidota	Bacteroidia	Bacteroidales	Barnesiellaceae	Barnesiella
ASV_16S_1034	Bacteria	Firmicutes	Clostridia	Eubacteriales	Anaerofustaceae	Anaerofustis
ASV_16S_1035	Bacteria	Actinobacteriota	Actinobacteria	Bifidobacteriales	Bifidobacteriaceae	NA
ASV_16S_1036	Bacteria	Firmicutes	Bacilli	Erysipelotrichales	Erysipelotrichaceae	Catenisphaera
ASV_16S_1037	Bacteria	Firmicutes	Bacilli	Lactobacillales	Streptococcaceae	NA
ASV_16S_1038	Bacteria	Firmicutes	Clostridia	Oscillospirales	UCG-011	NA
ASV_16S_1039	Bacteria	Firmicutes	Bacilli	Lactobacillales	Enterococcaceae	NA
ASV_16S_1040	Bacteria	Actinobacteriota	Coriobacteriia	Coriobacteriales	Coriobacteriales Incertae Sedis	NA
ASV_16S_1041	Bacteria	Firmicutes	Clostridia	Christensenellales	Christensenellaceae	Christensenella
ASV_16S_1042	Bacteria	Proteobacteria	Gammaproteobacteria	Burkholderiales	Burkholderiaceae	Burkholderia-Caballeronia-Paraburkholderia
ASV_16S_1043	Bacteria	Firmicutes	Bacilli	Lactobacillales	Enterococcaceae	NA
ASV_16S_1044	Bacteria	Firmicutes	Bacilli	Lactobacillales	Enterococcaceae	NA
ASV_16S_1045	Bacteria	Bacteroidota	Bacteroidia	Bacteroidales	Bacteroidaceae	Bacteroides
ASV_16S_1046	Bacteria	Firmicutes	Bacilli	Lactobacillales	Enterococcaceae	NA
ASV_16S_1047	Bacteria	Bacteroidota	Bacteroidia	Bacteroidales	Bacteroidaceae	Bacteroides
ASV_16S_1048	Bacteria	Actinobacteriota	Coriobacteriia	Coriobacteriales	Eggerthellaceae	Slackia
ASV_16S_1049	Bacteria	Firmicutes	Clostridia	Lachnospirales	Lachnospiraceae	Murimonas
ASV_16S_1050	Bacteria	Firmicutes	Bacilli	Lactobacillales	Enterococcaceae	NA
ASV_16S_1051	Bacteria	Firmicutes	Clostridia	Peptostreptococcales-Tissierellales	Peptostreptococcaceae	NA
ASV_16S_1052	Bacteria	Firmicutes	Bacilli	Lactobacillales	Enterococcaceae	NA
ASV_16S_1053	Bacteria	Bacteroidota	Bacteroidia	Bacteroidales	NA	NA
ASV_16S_1054	Bacteria	Firmicutes	Bacilli	Lactobacillales	Enterococcaceae	NA
ASV_16S_1055	Bacteria	Firmicutes	Bacilli	Lactobacillales	Enterococcaceae	NA
ASV_16S_1056	Bacteria	Firmicutes	Bacilli	Lactobacillales	Enterococcaceae	NA
ASV_16S_1057	Bacteria	Firmicutes	Clostridia	Oscillospirales	Oscillospiraceae	UCG-002
ASV_16S_1058	Bacteria	Firmicutes	Bacilli	Lactobacillales	NA	NA
ASV_16S_1059	Bacteria	Firmicutes	Clostridia	Lachnospirales	Lachnospiraceae	Cuneatibacter
ASV_16S_1060	Bacteria	Firmicutes	Clostridia	Lachnospirales	Lachnospiraceae	NA
ASV_16S_1061	Bacteria	Firmicutes	Bacilli	Lactobacillales	Enterococcaceae	NA
ASV_16S_1062	Bacteria	Firmicutes	Clostridia	Lachnospirales	Lachnospiraceae	NA
ASV_16S_1063	Bacteria	Firmicutes	Bacilli	Lactobacillales	NA	NA
ASV_16S_1064	Bacteria	Firmicutes	Negativicutes	Veillonellales-Selenomonadales	Veillonellaceae	Veillonella
ASV_16S_1065	Bacteria	Firmicutes	Clostridia	Lachnospirales	Lachnospiraceae	NA
ASV_16S_1066	Bacteria	Firmicutes	Clostridia	Lachnospirales	Lachnospiraceae	NA
