# Supplementary material for: Foodborne antibiotics enrich human gut microbiota with pathogens producing extended-spectrum β-lactamases and carbapenemases
Source: ISME J. 2026 Jan 26;20(1):wrag008. doi: 10.1093/ismejo/wrag008 (PMC12915577; doi:10.1093/ismejo/wrag008)
Supplement: Martak_et_al_Source_data_wrag008 [file martak_et_al_source_data_wrag008.xls]

## Sheet: Fig. 1e
Ciprofloxacin concentration (µg L-1)	Mean	Low CI95	High CI95	P values
1	0.92912	0.319734	2.69994	< 0.05
10	0.654758	0.225319	1.90267	< 0.05
50	0.576903	0.198527	1.67643	< 0.05
100	0.687945	0.23674	1.99911	< 0.05

## Sheet: Fig. 2b
E. coli ST131 CTX-M-15							Antibiotic	P values
Antibiotic	Concentration (µg L-1)	Mean	Low CI95	High CI95	P values		chloramphenicol	0.00107409
ciprofloxacin	0.25	0.825241	0.630396	1.08031	0.266254		ciprofloxacin	5.31071e-14
ciprofloxacin	0.5	0.814077	0.621868	1.0657	0.206551		danofloxacin	0.0222223
ciprofloxacin	1	0.955229	0.729693	1.25047	0.996061		enrofloxacin	6.0412e-05
ciprofloxacin	10	3.26867	2.49691	4.27896	0		erythromycin	0.98875
ciprofloxacin	50	1.901	1.45216	2.48856	3.13853e-09		norfloxacin	1.70905e-07
ciprofloxacin	100	8.96866	6.8511	11.7407	0		ofloxacin	1.70063e-10
danofloxacin	0.25	0.63122	0.2866	1.39023	0.468231		sulfamethoxazole/trimethoprim	0.00221544
danofloxacin	0.5	0.693341	0.314805	1.52704	0.691303		sulfamethoxazole	0.823091
danofloxacin	1	0.593013	0.269252	1.30608	0.338064		tetracycline	0.168113
danofloxacin	10	0.783334	0.355666	1.72525	0.92694		trimethoprim	0.00850447
danofloxacin	50	1.3001	0.5903	2.8634	0.901736
danofloxacin	100	1.88824	0.85734	4.15875	0.166583
enrofloxacin	0.25	1.05463	0.399518	2.78397	0.999994
enrofloxacin	0.5	0.825154	0.312587	2.1782	0.991213
enrofloxacin	1	0.720232	0.27284	1.90124	0.894681
enrofloxacin	10	0.909635	0.344591	2.40122	0.999827
enrofloxacin	50	1.99831	0.757007	5.27506	0.266254
enrofloxacin	100	10.1748	3.85444	26.8589	3.52921e-09
norfloxacin	0.25	1.3367	0.605672	2.95006	0.856786
norfloxacin	0.5	0.490121	0.222078	1.08168	0.0955819
norfloxacin	1	0.935065	0.423687	2.06366	0.999924
norfloxacin	10	1.18931	0.538888	2.62478	0.985335
norfloxacin	50	0.207471	0.0940072	0.457884	1.79836e-06
norfloxacin	100	6.22265	2.81954	13.7332	9.3291e-09
ofloxacin	0.25	1.24716	0.728174	2.13603	0.798655
ofloxacin	0.5	0.667793	0.389902	1.14374	0.226308
ofloxacin	1	1.81753	1.06119	3.11292	0.0221644
ofloxacin	10	1.06503	0.621835	1.8241	0.999561
ofloxacin	50	5.89529	2.75437	12.6179	6.22614e-09
ofloxacin	100	19.8791	11.6067	34.0473	0
trimethoprim	0.25	1.00136	0.615458	1.62924	1
trimethoprim	0.5	0.863107	0.530482	1.40429	0.933423
trimethoprim	1	0.547544	0.336531	0.890867	0.00792913
trimethoprim	10	0.61993	0.381021	1.00864	0.0562755
trimethoprim	50	0.734835	0.451644	1.19559	0.382276
trimethoprim	100	1.25981	0.774304	2.04974	0.670726
chloramphenicol	0.25	1.21304	0.871686	1.68808	0.464055
chloramphenicol	0.5	0.763725	0.548809	1.0628	0.156431
chloramphenicol	1	0.777078	0.558404	1.08139	0.206945
chloramphenicol	10	0.547574	0.393484	0.762006	1.40787e-05
chloramphenicol	50	0.794742	0.571097	1.10597	0.289413
chloramphenicol	100	0.837302	0.601681	1.16519	0.550477
sulfamethoxazole/trimethoprim	0.25	0.774765	0.493911	1.21532	0.495991
sulfamethoxazole/trimethoprim	0.5	1.10875	0.706824	1.73922	0.981485
sulfamethoxazole/trimethoprim	1	0.779225	0.496754	1.22232	0.519458
sulfamethoxazole/trimethoprim	10	0.449117	0.286311	0.704499	2.33971e-05
sulfamethoxazole/trimethoprim	50	0.798752	0.509202	1.25295	0.623521
sulfamethoxazole/trimethoprim	100	1.10789	0.70628	1.73788	0.982156

## Sheet: Fig. 2c
E. coli ST10 CTX-M-15							Antibiotic	P values
Antibiotic	Concentration (µg L-1)	Mean	Low CI95	High CI95	P values		chloramphenicol	0.298589
ciprofloxacin	0.25	0.92897	0.45352	1.90286	0.999766		ciprofloxacin	2.44593e-08
ciprofloxacin	0.5	0.968371	0.472755	1.98357	0.999998		danofloxacin	0.00683663
ciprofloxacin	1	0.962623	0.469949	1.9718	0.999995		enrofloxacin	0.00271845
ciprofloxacin	10	0.977834	0.477375	2.00295	1		erythromycin	0.585024
ciprofloxacin	50	9.43972	4.60843	19.3359	1.77636e-15		norfloxacin	0.000235702
ciprofloxacin	100	12.982	6.33777	26.5918	0		ofloxacin	0.0384651
danofloxacin	0.25	0.699782	0.170691	2.86889	0.970329		sulfamethoxazole/trimethoprim	0.0635729
danofloxacin	0.5	1.01055	0.246494	4.14295	1		sulfamethoxazole	0.397595
danofloxacin	1	0.573017	0.139771	2.3492	0.813727		tetracycline	0.0337225
danofloxacin	10	0.791242	0.193	3.24385	0.996561		trimethoprim	0.00222624
danofloxacin	50	1.66305	0.405652	6.81801	0.865365
danofloxacin	100	7.59215	1.85188	31.1255	0.00121863
enrofloxacin	0.25	1.16044	0.119832	11.2375	0.999983
enrofloxacin	0.5	0.682734	0.0705024	6.61149	0.996317
enrofloxacin	1	0.940734	0.0971447	9.10992	1
enrofloxacin	10	1.0666	0.110142	10.3288	1
enrofloxacin	50	8.47236	0.874896	82.045	0.0740927
enrofloxacin	100	43.8545	4.52863	424.68	0.000161633
norfloxacin	0.25	1.17694	0.85253	1.62479	0.612483
norfloxacin	0.5	0.9426	0.682786	1.30128	0.994139
norfloxacin	1	0.848215	0.614416	1.17098	0.602262
norfloxacin	10	0.854917	0.619271	1.18023	0.649027
norfloxacin	50	1.03044	0.746414	1.42255	0.999869
norfloxacin	100	1.88478	1.36527	2.60198	2.16356e-06
ofloxacin	0.25	0.883111	0.616606	1.2648	0.884731
ofloxacin	0.5	0.624188	0.435821	0.893971	0.00434316
ofloxacin	1	0.938679	0.655404	1.34439	0.995254
ofloxacin	10	0.678492	0.473737	0.971745	0.0282077
ofloxacin	50	0.738768	0.515823	1.05807	0.134511
ofloxacin	100	0.901954	0.629762	1.29179	0.946855
tetracycline	0.25	0.823157	0.505939	1.33927	0.805447
tetracycline	0.5	0.704469	0.43299	1.14616	0.258737
tetracycline	1	1.06228	0.65291	1.72832	0.999314
tetracycline	10	0.907341	0.557681	1.47623	0.990823
tetracycline	50	0.945632	0.581216	1.53853	0.999559
tetracycline	100	1.55761	0.957354	2.53421	0.0900873
trimethoprim	0.25	0.863377	0.311274	2.39474	0.998417
trimethoprim	0.5	0.985736	0.355388	2.73412	1
trimethoprim	1	1.01224	0.364944	2.80764	1
trimethoprim	10	0.836933	0.30174	2.32139	0.995484
trimethoprim	50	1.4823	0.534416	4.11145	0.827538
trimethoprim	100	6.19725	2.2343	17.1892	2.3114e-05

## Sheet: Fig. 2d
Exposure condition		Gene relative concentration
Antibiotic	Antibiotic concentration (µg kg-1)	blaCTX-M-15	fimH	ratio fimH/blaCTX-M-15
Ciprofloxacin	0	1	1	1
Ciprofloxacin	100	11.3468	9.27296	0.817234
Enrofloxacin	0	1	1	1
Enrofloxacin	100	18.9508	17.2159	0.908453
Norfloxacin	0	1	1	1
Norfloxacin	100	9.82098	10.6366	1.08305
Ofloxacin	0	1	1	1
Ofloxacin	100	5.15608	5.26673	1.02146

## Sheet: Fig. 3b
	Ciprofloxacin 10 µg L-1					Ciprofloxacin 10 µg L-1
Strain	Mean	Low CI95	High CI95	P values		Strain	P values
E. coli ST131 blaCTX-M-15	3.26867	2.49691	4.27896	< 0.0001		A. baumannii ST2 blaOXA-23	1
E. coli ST10 blaCTX-M-15	0.977834	0.477375	2.00295	1		A. baumannii ST578 blaOXA-23	1
E. coli ST131 blaCTX-M-27	1.16131	0.657976	2.0497	0.7841		A. baumannii ST537 blaOXA-24	1
E. coli ST88 blaCTX-M-1	1.18362	0.48581	2.88375	0.880521		A. baumannii ST821 blaNDM-1	1
E. coli ST410 blaNDM-1	0.544102	0.16426	1.80231	0.423522		E. coli ST131 blaCTX-M-15	2.91375e-05
E. coli ST48 blaIMP-1	1.37024	0.643928	2.91581	0.553466		E. coli ST48 blaIMP-1	0.00210998
K. pneumoniae ST307 blaCTX-M-15	1.81853	0.94532	3.49834	0.0788027		E. coli ST10 blaCTX-M-15	5.42226e-05
K. pneumoniae ST107 blaCTX-M-9	0.980335	0.727203	1.32158	0.984246		E. coli ST131 blaCTX-M-27	8.16024e-05
K. pneumoniae ST20 blaNDM-1	1.61035	0.986311	2.62922	0.0582396		E. coli ST141 blaCTX-M-14	0.0663882
K. pneumoniae ST11 blaKPC-3	1.04019	0.454566	2.38026	0.991891		E. coli ST38 blaCTX-M-14	0.195082
E. hormaechei ST78 blaCTX-M-14	1.63382	0.882615	3.02438	0.138404		E. coli ST88 blaCTX-M-1	0.00031405
E. hormaechei ST171 blaNDM-1	1.79987	0.77137	4.19973	0.21624		E. coli ST12 blaOXA-48	0.859689
E. hormaechei ST171 blaKPC-3	1.81074	1.30016	2.52181	0.000145485		E. coli ST127 blaOXA-48	0.819411
P. aeruginosa ST235 blaVIM-1	1.37907	0.969309	1.96205	0.0797971		E. coli ST410 blaNDM-1	0.00489512
						E. hormaechei ST114 blaCTX-M-15	0.00511285
						E. hormaechei ST78 blaCTX-M-14	0.0553746
						E. hormaechei ST171 blaNDM-1	1.42224e-05
						E. hormaechei ST133 blaOXA-48	0.105599
						E. hormaechei ST171 blaKPC-3	0.00474009
						K. pneumoniae ST307 blaCTX-M-15	0.000810871
						K. pneumoniae ST107 blaCTX-M-9	1.12089e-05
						K. pneumoniae ST45 blaOXA-48	0.391008
						K. pneumoniae ST20 blaNDM-1	0.0794705
						K. pneumoniae ST636 blaVIM-1	0.493646
						K. pneumoniae ST11 blaKPC-3	0.0270039
						P. aeruginosa ST235 blaVIM-1	0.00880522
						P. aeruginosa ST244 blaIMP-1	0.296296
						P. aeruginosa ST235 blaIMP-19	0.454171
	Ciprofloxacin 50 µg L-1					Ciprofloxacin 50 µg L-1
Strain	Mean	Low CI95	High CI95	P values		Strain	P values
E. coli ST131 blaCTX-M-15	1.901	1.45216	2.48856	3.13853e-09		A. baumannii ST2 blaOXA-23	1
E. coli ST10 blaCTX-M-15	9.43972	4.60843	19.3359	1.77636e-15		A. baumannii ST578 blaOXA-23	1
E. coli ST131 blaCTX-M-27	13.8744	7.86094	24.488	< 0.0001		A. baumannii ST537 blaOXA-24	1
E. coli ST88 blaCTX-M-1	21.3217	8.75138	51.9479	5.86198e-14		A. baumannii ST821 blaNDM-1	1
E. coli ST410 blaNDM-1	8.846	2.67054	29.3019	0.00011239		E. coli ST131 blaCTX-M-15	2.91375e-05
E. coli ST48 blaIMP-1	7.58022	3.56222	16.1303	5.92264e-09		E. coli ST48 blaIMP-1	0.00210998
K. pneumoniae ST307 blaCTX-M-15	8.89597	4.62436	17.1133	2.93987e-13		E. coli ST10 blaCTX-M-15	5.42226e-05
K. pneumoniae ST107 blaCTX-M-9	4.54087	3.36838	6.1215	< 0.0001		E. coli ST131 blaCTX-M-27	8.16024e-05
K. pneumoniae ST20 blaNDM-1	1.80148	1.10338	2.94128	0.0150924		E. coli ST141 blaCTX-M-14	0.0663882
K. pneumoniae ST11 blaKPC-3	3.26781	1.42805	7.47773	0.00303175		E. coli ST38 blaCTX-M-14	0.195082
E. hormaechei ST78 blaCTX-M-14	2.37795	1.28461	4.40186	0.00361929		E. coli ST88 blaCTX-M-1	0.00031405
E. hormaechei ST171 blaNDM-1	58.6144	25.1203	136.768	< 0.0001		E. coli ST12 blaOXA-48	0.859689
E. hormaechei ST171 blaKPC-3	2.18581	1.56948	3.04418	3.52832e-07		E. coli ST127 blaOXA-48	0.819411
P. aeruginosa ST235 blaVIM-1	2.14297	1.50623	3.04887	3.46088e-06		E. coli ST410 blaNDM-1	0.00489512
						E. hormaechei ST114 blaCTX-M-15	0.00511285
						E. hormaechei ST78 blaCTX-M-14	0.0553746
						E. hormaechei ST171 blaNDM-1	1.42224e-05
						E. hormaechei ST133 blaOXA-48	0.105599
						E. hormaechei ST171 blaKPC-3	0.00474009
						K. pneumoniae ST307 blaCTX-M-15	0.000810871
						K. pneumoniae ST107 blaCTX-M-9	1.12089e-05
						K. pneumoniae ST45 blaOXA-48	0.391008
						K. pneumoniae ST20 blaNDM-1	0.0794705
						K. pneumoniae ST636 blaVIM-1	0.493646
						K. pneumoniae ST11 blaKPC-3	0.0270039
						P. aeruginosa ST235 blaVIM-1	0.00880522
						P. aeruginosa ST244 blaIMP-1	0.296296
						P. aeruginosa ST235 blaIMP-19	0.454171

## Sheet: Fig. 4b
	Antibiotic mix (10 µg L-1 each)					Antibiotic mix (10 µg L-1 each)
	Mean	Low CI95	High CI95	P values		Strain	P values
E. coli ST131 blaCTX-M-15	3.49472	1.6256	7.51296	0.000589116		A. baumannii ST2 blaOXA-23	1
E. coli ST88 blaCTX-M-1	2.34429	0.722251	7.60914	0.191006		A. baumannii ST578 blaOXA-23	1
E. coli ST410 blaNDM-1	2.25468	1.01756	4.99587	0.0442792		A. baumannii ST537 blaOXA-24	1
K. pneumoniae ST107 blaCTX-M-9	1.47972	0.722204	3.03181	0.373906		A. baumannii ST821 blaNDM-1	1
K. pneumoniae ST20 blaNDM-1	1.586	0.778252	3.23212	0.2592		E. coli ST131 blaCTX-M-15	0.0211331
E. hormaechei ST114 blaCTX-M-15	3.81879	1.39405	10.461	0.00632044		E. coli ST48 blaIMP-1	0.0951439
E. hormaechei ST133 blaOXA-48	1.66823	1.08892	2.55573	0.0151862		E. coli ST10 blaCTX-M-15	0.106249
E. hormaechei ST171 blaKPC-3	2.5461	1.46559	4.42322	0.000359205		E. coli ST131 blaCTX-M-27	0.209022
P. aeruginosa ST235 blaVIM-1	1.4334	0.553257	3.7137	0.612229		E. coli ST141 blaCTX-M-14	0.251161
						E. coli ST38 blaCTX-M-14	0.29553
						E. coli ST88 blaCTX-M-1	0.0172491
						E. coli ST12 blaOXA-48	0.561987
						E. coli ST127 blaOXA-48	0.296296
						E. coli ST410 blaNDM-1	0.00109098
						E. hormaechei ST114 blaCTX-M-15	0.0640984
						E. hormaechei ST78 blaCTX-M-14	0.273996
						E. hormaechei ST171 blaNDM-1	0.177124
						E. hormaechei ST133 blaOXA-48	0.0444609
						E. hormaechei ST171 blaKPC-3	0.00128225
						K. pneumoniae ST307 blaCTX-M-15	0.726639
						K. pneumoniae ST107 blaCTX-M-9	0.0820081
						K. pneumoniae ST45 blaOXA-48	0.252658
						K. pneumoniae ST20 blaNDM-1	0.0194954
						K. pneumoniae ST636 blaVIM-1	0.251129
						K. pneumoniae ST11 blaKPC-3	0.770445
						P. aeruginosa ST235 blaVIM-1	0.0308123
						P. aeruginosa ST244 blaIMP-1	1
						P. aeruginosa ST235 blaIMP-19	0.362754
	Antibiotic mix (20 µg L-1 each)					Antibiotic mix (20 µg L-1 each)
Strain	Mean	Low CI95	High CI95	P values		Strain	P values
E. coli ST131 blaCTX-M-15	3.03696	1.41267	6.52887	0.00258621		A. baumannii ST2 blaOXA-23	1
E. coli ST88 blaCTX-M-1	6.87749	2.11888	22.3231	0.000574528		A. baumannii ST578 blaOXA-23	1
E. coli ST410 blaNDM-1	12.7524	5.75526	28.2564	2.91678e-12		A. baumannii ST537 blaOXA-24	1
K. pneumoniae ST107 blaCTX-M-9	2.4683	1.2047	5.05731	0.0102389		A. baumannii ST821 blaNDM-1	1
K. pneumoniae ST20 blaNDM-1	3.60491	1.76893	7.34646	0.000134163		E. coli ST131 blaCTX-M-15	0.0211331
E. hormaechei ST114 blaCTX-M-15	2.45967	0.897904	6.73791	0.0875741		E. coli ST48 blaIMP-1	0.0951439
E. hormaechei ST133 blaOXA-48	0.929033	0.606419	1.42328	0.89946		E. coli ST10 blaCTX-M-15	0.106249
E. hormaechei ST171 blaKPC-3	3.84205	2.21157	6.67462	1.39845e-07		E. coli ST131 blaCTX-M-27	0.209022
P. aeruginosa ST235 blaVIM-1	4.45671	1.72018	11.5466	0.00101368		E. coli ST141 blaCTX-M-14	0.251161
						E. coli ST38 blaCTX-M-14	0.29553
						E. coli ST88 blaCTX-M-1	0.0172491
						E. coli ST12 blaOXA-48	0.561987
						E. coli ST127 blaOXA-48	0.296296
						E. coli ST410 blaNDM-1	0.00109098
						E. hormaechei ST114 blaCTX-M-15	0.0640984
						E. hormaechei ST78 blaCTX-M-14	0.273996
						E. hormaechei ST171 blaNDM-1	0.177124
						E. hormaechei ST133 blaOXA-48	0.0444609
						E. hormaechei ST171 blaKPC-3	0.00128225
						K. pneumoniae ST307 blaCTX-M-15	0.726639
						K. pneumoniae ST107 blaCTX-M-9	0.0820081
						K. pneumoniae ST45 blaOXA-48	0.252658
						K. pneumoniae ST20 blaNDM-1	0.0194954
						K. pneumoniae ST636 blaVIM-1	0.251129
						K. pneumoniae ST11 blaKPC-3	0.770445
						P. aeruginosa ST235 blaVIM-1	0.0308123
						P. aeruginosa ST244 blaIMP-1	1
						P. aeruginosa ST235 blaIMP-19	0.362754
